# Supplementary material for: Automatic characterization of stride parameters in canines with a single wearable inertial sensor
Source: PLoS One. 2018 Jun 14;13(6):e0198893. doi: 10.1371/journal.pone.0198893 (PMC6002023; doi:10.1371/journal.pone.0198893)
Supplement: S1 Dataset — The anonymized dataset of all video counted steps and their corresponding MATLAB predictions are contained in the file “S1_Dataset.xlsx”. (XLSX) [file pone.0198893.s001.xlsx]

## Sheet: Included Steps
Go Pro Video Frame Data							Matlab Algorithm Results From IMU
Step #	Phase	Start Frame	End Frame	Duration (s)	Gait Type	Matlab - Video (phase duration difference)	1. Phase	2. Start (s)	3. End (s)	4. Duration (s)	5. Rz(deg/s)	Dog	Speed		Phase Start_Time difference between methods (Matlab vs. video)
8	swing	1743	1776	0.275	looking up	0.023	Swing	12.055	12.353	0.298	548.429	D16-122 6m	1.5		0
	stance	1776	1838	0.516667	looking up	-0.0106667	Stance	12.353	12.859	0.506	-	D16-122 6m	1.5		0.023
9	swing	1838	1862	0.2	walk	0.018	Swing	12.859	13.077	0.218	656.795	D16-122 6m	1.5		0.0123333
	stance	1862	1950	0.733333	walk	-0.0163333	Stance	13.077	13.794	0.717	-	D16-122 6m	1.5		0.0303333
10	swing	1950	1978	0.233333	walk	0.00366667	Swing	13.794	14.031	0.237	724.985	D16-122 6m	1.5		0.014
	stance	1978	2031	0.441667	walk	-0.00666667	Stance	14.031	14.466	0.435	-	D16-122 6m	1.5		0.0176667
11	swing	2031	2064	0.275	looking up	0.016	Swing	14.466	14.757	0.291	677.262	D16-122 6m	1.5		0.011
	stance	2064	2134	0.583333	looking up	-0.0223333	Stance	14.757	15.318	0.561	-	D16-122 6m	1.5		0.027
12	swing	2134	2161	0.225	looking up	0.026	Swing	15.318	15.569	0.251	598.986	D16-122 6m	1.5		0.00466667
	stance	2161	2192	0.258333	looking up	-0.0333333	Stance	15.569	15.794	0.225	-	D16-122 6m	1.5		0.0306667
13	swing	2192	2229	0.308333	jump	0.0256667	Swing	15.794	16.128	0.334	474.595	D16-122 6m	1.5		-0.00266667
	stance	2229	2287	0.483333	jump	-0.00933333	Stance	16.128	16.602	0.474	-	D16-122 6m	1.5		0.023
14	swing	2287	2318	0.258333	looking right	0.00566667	Swing	16.602	16.866	0.264	733.424	D16-122 6m	1.5		0.0136667
	stance	2318	2386	0.566667	looking right	-0.0246667	Stance	16.866	17.408	0.542	-	D16-122 6m	1.5		0.0193333
15	swing	2386	2418	0.266667	looking right	0.0303333	Swing	17.408	17.705	0.297	484.572	D16-122 6m	1.5		-0.00533333
	stance	2418	2491	0.608333	looking right	-0.0123333	Stance	17.705	18.301	0.596	-	D16-122 6m	1.5		0.025
16	swing	2491	2516	0.208333	looking down	0.00166667	Swing	18.301	18.511	0.21	656.706	D16-122 6m	1.5		0.0126667
	stance	2516	2584	0.566667	looking down	-0.00866667	Stance	18.511	19.069	0.558	-	D16-122 6m	1.5		0.0143333
17	swing	2584	2609	0.208333	walk	0.0186667	Swing	19.069	19.296	0.227	751.547	D16-122 6m	1.5		0.00566667
	stance	2609	2676	0.558333	walk	-0.0103333	Stance	19.296	19.844	0.548	-	D16-122 6m	1.5		0.0243333
18	swing	2676	2703	0.225	walk	0.005	Swing	19.844	20.074	0.23	702.662	D16-122 6m	1.5		0.014
	stance	2703	2782	0.658333	walk	-0.00533333	Stance	20.074	20.727	0.653	-	D16-122 6m	1.5		0.019
19	swing	2782	2808	0.216667	hesitated	0.0103333	Swing	20.727	20.954	0.227	710.376	D16-122 6m	1.5		0.0136667
	stance	2808	2873	0.541667	hesitated	-0.0116667	Stance	20.954	21.484	0.53	-	D16-122 6m	1.5		0.024
20	swing	2873	2899	0.216667	walk	0.0153333	Swing	21.484	21.716	0.232	611.765	D16-122 6m	1.5		0.0123333
	stance	2899	2980	0.675	walk	-0.015	Stance	21.716	22.376	0.66	-	D16-122 6m	1.5		0.0276667
21	swing	2980	3011	0.258333	walk	-0.000333333	Swing	22.376	22.634	0.258	608.001	D16-122 6m	1.5		0.0126667
	stance	3011	3095	0.7	walk	0.003	Stance	22.634	23.337	0.703	-	D16-122 6m	1.5		0.0123333
22	swing	3095	3128	0.275	hit gate	0.002	Swing	23.337	23.614	0.277	490.691	D16-122 6m	1.5		0.0153333
	stance	3128	3189	0.508333	hit gate	-0.00933333	Stance	23.614	24.113	0.499	-	D16-122 6m	1.5		0.0173333
23	swing	3189	3222	0.275	walk	0.006	Swing	24.113	24.394	0.281	428.5	D16-122 6m	1.5		0.008
	stance	3222	3302	0.666667	walk	-0.00666667	Stance	24.394	25.054	0.66	-	D16-122 6m	1.5		0.014
24	swing	3302	3337	0.291667	walk	0.0123333	Swing	25.054	25.358	0.304	510.292	D16-122 6m	1.5		0.00733333
	stance	3337	3397	0.5	walk	-0.01	Stance	25.358	25.848	0.49	-	D16-122 6m	1.5		0.0196667
25	swing	3397	3435	0.316667	looking up	0.0203333	Swing	25.848	26.185	0.337	564.092	D16-122 6m	1.5		0.00966667
	stance	3435	3498	0.525	looking up	-0.017	Stance	26.185	26.693	0.508	-	D16-122 6m	1.5		0.03
26	swing	3498	3527	0.241667	walk	0.000333333	Swing	26.693	26.935	0.242	630.983	D16-122 6m	1.5		0.013
	stance	3527	3583	0.466667	walk	-0.00366667	Stance	26.935	27.398	0.463	-	D16-122 6m	1.5		0.0133333
27	swing	3583	3610	0.225	walk	-0.009	Swing	27.398	27.614	0.216	674.033	D16-122 6m	1.5		0.00966667
	stance	3610	3699	0.741667	walk	0.0133333	Stance	27.614	28.369	0.755	-	D16-122 6m	1.5		0.000666667
28	swing	3699	3727	0.233333	walk	0.0106667	Swing	28.369	28.613	0.244	543.304	D16-122 6m	1.5		0.014
	stance	3727	3786	0.491667	walk	-0.00966667	Stance	28.613	29.095	0.482	-	D16-122 6m	1.5		0.0246667
29	swing	3786	3813	0.225	looking up	0.006	Swing	29.095	29.326	0.231	712.541	D16-122 6m	1.5		0.015
	stance	3813	3879	0.55	looking up	-0.008	Stance	29.326	29.868	0.542	-	D16-122 6m	1.5		0.021
31	swing	3972	4000	0.233333	shakes leg	-0.00333333	Swing	30.646	30.876	0.23	729.254	D16-122 6m	1.5		0.016
	stance	4000	4067	0.558333	shakes leg	0.00366667	Stance	30.876	31.438	0.562	-	D16-122 6m	1.5		0.0126667
32	swing	4067	4092	0.208333	walk	0.00566667	Swing	31.438	31.652	0.214	711.499	D16-122 6m	1.5		0.0163333
	stance	4092	4177	0.708333	walk	-0.0153333	Stance	31.652	32.345	0.693	-	D16-122 6m	1.5		0.022
33	swing	4177	4205	0.233333	walk	0.0126667	Swing	32.345	32.591	0.246	690.973	D16-122 6m	1.5		0.00666667
	stance	4205	4266	0.508333	walk	-0.00333333	Stance	32.591	33.096	0.505	-	D16-122 6m	1.5		0.0193333
34	swing	4266	4294	0.233333	walk	0.00466667	Swing	33.096	33.334	0.238	703.233	D16-122 6m	1.5		0.016
	stance	4294	4377	0.691667	walk	-0.00366667	Stance	33.334	34.022	0.688	-	D16-122 6m	1.5		0.0206667
35	swing	4377	4410	0.275	walk	0.002	Swing	34.022	34.299	0.277	617.41	D16-122 6m	1.5		0.017
	stance	4410	4474	0.533333	walk	-0.00133333	Stance	34.299	34.831	0.532	-	D16-122 6m	1.5		0.019
36	swing	4474	4502	0.233333	walk	-0.00133333	Swing	34.831	35.063	0.232	729.308	D16-122 6m	1.5		0.0176667
	stance	4502	4569	0.558333	walk	-0.00333333	Stance	35.063	35.618	0.555	-	D16-122 6m	1.5		0.0163333
37	swing	4569	4594	0.208333	walk	0.0136667	Swing	35.618	35.84	0.222	744.111	D16-122 6m	1.5		0.013
	stance	4594	4663	0.575	walk	-0.016	Stance	35.84	36.399	0.559	-	D16-122 6m	1.5		0.0266667
38	swing	4663	4687	0.2	walk	0.014	Swing	36.399	36.613	0.214	732.947	D16-122 6m	1.5		0.0106667
	stance	4687	4753	0.55	walk	-0.007	Stance	36.613	37.156	0.543	-	D16-122 6m	1.5		0.0246667
39	swing	4753	4784	0.258333	walk	0.00566667	Swing	37.156	37.42	0.264	624.288	D16-122 6m	1.5		0.0176667
	stance	4784	4864	0.666667	walk	-0.0136667	Stance	37.42	38.073	0.653	-	D16-122 6m	1.5		0.0233333
40	swing	4864	4888	0.2	walk	0.009	Swing	38.073	38.282	0.209	624.267	D16-122 6m	1.5		0.00966667
	stance	4888	4967	0.658333	walk	-0.0133333	Stance	38.282	38.927	0.645	-	D16-122 6m	1.5		0.0186667
41	swing	4967	4987	0.166667	looks left	0.0903333	Swing	38.927	39.184	0.257	508.408	D16-122 6m	1.5		0.00533333
	stance	4987	5061	0.616667	looks left	-0.0816667	Stance	39.184	39.719	0.535	-	D16-122 6m	1.5		0.0956667
42	swing	5061	5085	0.2	walk	-0.019	Swing	39.719	39.9	0.181	796.167	D16-122 6m	1.5		0.014
	stance	5085	5132	0.391667	walk	0.0193333	Stance	39.9	40.311	0.411	-	D16-122 6m	1.5		-0.005
43	swing	5132	5162	0.25	walk	0.011	Swing	40.311	40.572	0.261	771.687	D16-122 6m	1.5		0.0143333
	stance	5162	5235	0.608333	walk	-0.0163333	Stance	40.572	41.164	0.592	-	D16-122 6m	1.5		0.0253333
44	swing	5235	5260	0.208333	stopped	0.0196667	Swing	41.164	41.392	0.228	452.11	D16-122 6m	1.5		0.009
	stance	5260	5341	0.675	stopped	-0.058	Stance	41.392	42.009	0.617	-	D16-122 6m	1.5		0.0286667
45	swing	5341	5365	0.2	stopped	0.047	Swing	42.009	42.256	0.247	393.282	D16-122 6m	1.5		-0.0293333
	stance	5365	5413	0.4	stopped	0.003	Stance	42.256	42.659	0.403	-	D16-122 6m	1.5		0.0176667
47	swing	5469	5497	0.233333	walk	-0.00633333	Swing	43.126	43.353	0.227	839.05	D16-122 6m	1.5		0.021
	stance	5497	5531	0.283333	walk	-0.000333333	Stance	43.353	43.636	0.283	-	D16-122 6m	1.5		0.0146667
50	swing	5702	5744	0.35	stopped	-0.022	Swing	45.065	45.393	0.328	401.333	D16-122 6m	1.5		0.0183333
	stance	5744	5823	0.658333	stopped	0.0146667	Stance	45.393	46.066	0.673	-	D16-122 6m	1.5		-0.00366667
51	swing	5823	5847	0.2	walk	0.009	Swing	46.066	46.275	0.209	555.496	D16-122 6m	1.5		0.011
	stance	5847	5914	0.558333	walk	-0.00333333	Stance	46.275	46.83	0.555	-	D16-122 6m	1.5		0.02
52	swing	5914	5948	0.283333	walk	0.00666667	Swing	46.83	47.12	0.29	542.416	D16-122 6m	1.5		0.0166667
	stance	5948	6013	0.541667	walk	-0.00766667	Stance	47.12	47.654	0.534	-	D16-122 6m	1.5		0.0233333
53	swing	6013	6045	0.266667	walk	0.0113333	Swing	47.654	47.932	0.278	583.734	D16-122 6m	1.5		0.0156667
	stance	6045	6105	0.5	walk	-0.01	Stance	47.932	48.422	0.49	-	D16-122 6m	1.5		0.027
54	swing	6105	6134	0.241667	walk	-0.000666667	Swing	48.422	48.663	0.241	501.76	D16-122 6m	1.5		0.017
	stance	6134	6210	0.633333	walk	-0.00933333	Stance	48.663	49.287	0.624	-	D16-122 6m	1.5		0.0163333
55	swing	6210	6262	0.433333	looking up	0.0136667	Swing	49.287	49.734	0.447	439.233	D16-122 6m	1.5		0.007
	stance	6262	6308	0.383333	looking up	0.00266667	Stance	49.734	50.12	0.386	-	D16-122 6m	1.5		0.0206667
56	swing	6308	6342	0.283333	jump	0.000666667	Swing	50.12	50.404	0.284	687.931	D16-122 6m	1.5		0.0233333
	stance	6342	6381	0.325	jump	-0.053	Stance	50.404	50.676	0.272	-	D16-122 6m	1.5		0.024
57	swing	6381	6404	0.191667	looking up	0.0503333	Swing	50.676	50.918	0.242	290.611	D16-122 6m	1.5		-0.029
	stance	6404	6458	0.45	looking up	-0.007	Stance	50.918	51.361	0.443	-	D16-122 6m	1.5		0.0213333
58	swing	6458	6483	0.208333	sitting	0.0256667	Swing	51.361	51.595	0.234	460.754	D16-122 6m	1.5		0.0143333
	stance	6483	6547	0.533333	sitting	-0.0313333	Stance	51.595	52.097	0.502	-	D16-122 6m	1.5		0.04
59	swing	6547	6576	0.241667	sitting	0.0153333	Swing	52.097	52.354	0.257	559.191	D16-122 6m	1.5		0.00866667
	stance	6576	6617	0.341667	sitting	-0.00166667	Stance	52.354	52.694	0.34	-	D16-122 6m	1.5		0.024
60	swing	6617	6644	0.225	walk	-0.045	Swing	52.694	52.874	0.18	861.673	D16-122 6m	1.5		0.0223333
	stance	6644	6703	0.491667	walk	0.0393333	Stance	52.874	53.405	0.531	-	D16-122 6m	1.5		-0.0226667
61	swing	6703	6732	0.241667	walk	0.0133333	Swing	53.405	53.66	0.255	487.379	D16-122 6m	1.5		0.0166667
	stance	6732	6803	0.591667	walk	-0.0116667	Stance	53.66	54.24	0.58	-	D16-122 6m	1.5		0.03
7	swing	2063	2095	0.266667	looking up	0.00633333	Swing	10.533	10.806	0.273	495.633	D16-122 6m	2		0
	stance	2095	2148	0.441667	looking up	-0.00166667	Stance	10.806	11.246	0.44	-	D16-122 6m	2		0.00633333
8	swing	2148	2176	0.233333	walk	-0.00333333	Swing	11.246	11.476	0.23	675.055	D16-122 6m	2		0.00466667
	stance	2176	2224	0.4	walk	0	Stance	11.476	11.876	0.4	-	D16-122 6m	2		0.00133333
9	swing	2224	2249	0.208333	walk	0.00366667	Swing	11.876	12.088	0.212	802.626	D16-122 6m	2		0.00133333
	stance	2249	2294	0.375	walk	-0.002	Stance	12.088	12.461	0.373	-	D16-122 6m	2		0.005
10	swing	2294	2325	0.258333	walk	0.00466667	Swing	12.461	12.724	0.263	719.172	D16-122 6m	2		0.003
	stance	2325	2384	0.491667	walk	-0.00766667	Stance	12.724	13.208	0.484	-	D16-122 6m	2		0.00766667
11	swing	2384	2416	0.266667	walk	0.0123333	Swing	13.208	13.487	0.279	554.511	D16-122 6m	2		8.88178e-16
	stance	2416	2478	0.516667	walk	-0.0146667	Stance	13.487	13.989	0.502	-	D16-122 6m	2		0.0123333
12	swing	2478	2505	0.225	walk	0.015	Swing	13.989	14.229	0.24	557.548	D16-122 6m	2		-0.00233333
	stance	2505	2559	0.45	walk	-0.01	Stance	14.229	14.669	0.44	-	D16-122 6m	2		0.0126667
13	swing	2559	2588	0.241667	walk	0.000333333	Swing	14.669	14.911	0.242	695.282	D16-122 6m	2		0.00266667
	stance	2588	2634	0.383333	walk	0.00466667	Stance	14.911	15.299	0.388	-	D16-122 6m	2		0.003
14	swing	2634	2660	0.216667	walk	-0.00166667	Swing	15.299	15.514	0.215	854.482	D16-122 6m	2		0.00766667
	stance	2660	2709	0.408333	walk	-0.00233333	Stance	15.514	15.92	0.406	-	D16-122 6m	2		0.006
15	swing	2709	2739	0.25	walk	0.003	Swing	15.92	16.173	0.253	643.855	D16-122 6m	2		0.00366667
	stance	2739	2804	0.541667	walk	-0.0146667	Stance	16.173	16.7	0.527	-	D16-122 6m	2		0.00666667
16	swing	2804	2833	0.241667	walk	0.0153333	Swing	16.7	16.957	0.257	519.219	D16-122 6m	2		-0.008
	stance	2833	2894	0.508333	walk	-0.00833333	Stance	16.957	17.457	0.5	-	D16-122 6m	2		0.00733333
17	swing	2894	2921	0.225	walk	0.003	Swing	17.457	17.685	0.228	777.849	D16-122 6m	2		-0.001
	stance	2921	2972	0.425	walk	-0.004	Stance	17.685	18.106	0.421	-	D16-122 6m	2		0.002
18	swing	2972	3001	0.241667	walk	0.00733333	Swing	18.106	18.355	0.249	639.597	D16-122 6m	2		-0.002
	stance	3001	3063	0.516667	walk	-0.00466667	Stance	18.355	18.867	0.512	-	D16-122 6m	2		0.00533333
19	swing	3063	3091	0.233333	walk	0.00166667	Swing	18.867	19.102	0.235	680.659	D16-122 6m	2		0.000666667
	stance	3091	3144	0.441667	walk	0.00533333	Stance	19.102	19.549	0.447	-	D16-122 6m	2		0.00233333
20	swing	3144	3172	0.233333	walk	0.000666667	Swing	19.549	19.783	0.234	681.709	D16-122 6m	2		0.00766667
	stance	3172	3242	0.583333	walk	-0.00233333	Stance	19.783	20.364	0.581	-	D16-122 6m	2		0.00833333
21	swing	3242	3270	0.233333	walk	-0.0143333	Swing	20.364	20.583	0.219	594.377	D16-122 6m	2		0.006
	stance	3270	3331	0.508333	walk	0.00766667	Stance	20.583	21.099	0.516	-	D16-122 6m	2		-0.00833333
22	swing	3331	3358	0.225	walk	0.006	Swing	21.099	21.33	0.231	654.754	D16-122 6m	2		-0.000666667
	stance	3358	3403	0.375	walk	-0.001	Stance	21.33	21.704	0.374	-	D16-122 6m	2		0.00533333
23	swing	3403	3432	0.241667	walk	-0.000666667	Swing	21.704	21.945	0.241	681.609	D16-122 6m	2		0.00433333
	stance	3432	3485	0.441667	walk	-0.00166667	Stance	21.945	22.385	0.44	-	D16-122 6m	2		0.00366667
24	swing	3485	3515	0.25	walk	0.007	Swing	22.385	22.642	0.257	559.543	D16-122 6m	2		0.002
	stance	3515	3578	0.525	walk	-0.001	Stance	22.642	23.166	0.524	-	D16-122 6m	2		0.009
25	swing	3578	3608	0.25	walk	0	Swing	23.166	23.416	0.25	608.553	D16-122 6m	2		0.008
	stance	3608	3664	0.466667	walk	0.00133333	Stance	23.416	23.884	0.468	-	D16-122 6m	2		0.008
26	swing	3664	3692	0.233333	walk	-0.00233333	Swing	23.884	24.115	0.231	675.536	D16-122 6m	2		0.00933333
	stance	3692	3741	0.408333	walk	-0.00333333	Stance	24.115	24.52	0.405	-	D16-122 6m	2		0.007
27	swing	3741	3771	0.25	walk	0.007	Swing	24.52	24.777	0.257	657.311	D16-122 6m	2		0.00366667
	stance	3771	3820	0.408333	walk	-0.00433333	Stance	24.777	25.181	0.404	-	D16-122 6m	2		0.0106667
28	swing	3820	3854	0.283333	walk	0.0326667	Swing	25.181	25.497	0.316	483.311	D16-122 6m	2		0.00633333
	stance	3854	3914	0.5	walk	-0.033	Stance	25.497	25.964	0.467	-	D16-122 6m	2		0.039
29	swing	3914	3950	0.3	looking up	0.007	Swing	25.964	26.271	0.307	466.641	D16-122 6m	2		0.006
	stance	3950	3995	0.375	looking up	-0.01	Stance	26.271	26.636	0.365	-	D16-122 6m	2		0.013
30	swing	3995	4027	0.266667	walk	0.00233333	Swing	26.636	26.905	0.269	716.811	D16-122 6m	2		0.003
	stance	4027	4059	0.266667	walk	0.00233333	Stance	26.905	27.174	0.269	-	D16-122 6m	2		0.00533333
31	swing	4059	4094	0.291667	jump	-0.0156667	Swing	27.174	27.45	0.276	648.005	D16-122 6m	2		0.00766667
	stance	4094	4143	0.408333	jump	0.00566667	Stance	27.45	27.864	0.414	-	D16-122 6m	2		-0.008
32	swing	4143	4177	0.283333	walk	0.00966667	Swing	27.864	28.157	0.293	390.104	D16-122 6m	2		-0.00233333
	stance	4177	4222	0.375	walk	-0.015	Stance	28.157	28.517	0.36	-	D16-122 6m	2		0.00733333
33	swing	4222	4252	0.25	looking up	0.037	Swing	28.517	28.804	0.287	415.719	D16-122 6m	2		-0.00766667
	stance	4252	4316	0.533333	looking up	-0.0213333	Stance	28.804	29.316	0.512	-	D16-122 6m	2		0.0293333
34	swing	4316	4359	0.358333	looking up	0.00366667	Swing	29.316	29.678	0.362	470.189	D16-122 6m	2		0.008
	stance	4359	4413	0.45	looking up	-0.004	Stance	29.678	30.124	0.446	-	D16-122 6m	2		0.0116667
35	swing	4413	4443	0.25	walk	0.001	Swing	30.124	30.375	0.251	686.568	D16-122 6m	2		0.00766667
	stance	4443	4491	0.4	walk	-0.001	Stance	30.375	30.774	0.399	-	D16-122 6m	2		0.00866667
36	swing	4491	4526	0.291667	walk	0.00433333	Swing	30.774	31.07	0.296	723.335	D16-122 6m	2		0.00766667
	stance	4526	4568	0.35	walk	-0.009	Stance	31.07	31.411	0.341	-	D16-122 6m	2		0.012
37	swing	4568	4599	0.258333	walk	0.00766667	Swing	31.411	31.677	0.266	583.32	D16-122 6m	2		0.003
	stance	4599	4656	0.475	walk	-0.005	Stance	31.677	32.147	0.47	-	D16-122 6m	2		0.0106667
38	swing	4656	4689	0.275	walk	0.005	Swing	32.147	32.427	0.28	449.064	D16-122 6m	2		0.00566667
	stance	4689	4755	0.55	walk	-0.007	Stance	32.427	32.97	0.543	-	D16-122 6m	2		0.0106667
39	swing	4755	4782	0.225	walk	-0.001	Swing	32.97	33.194	0.224	653.35	D16-122 6m	2		0.00366667
	stance	4782	4824	0.35	walk	0.001	Stance	33.194	33.545	0.351	-	D16-122 6m	2		0.00266667
40	swing	4824	4852	0.233333	walk	0.00466667	Swing	33.545	33.783	0.238	765.465	D16-122 6m	2		0.00366667
	stance	4852	4902	0.416667	walk	-0.00666667	Stance	33.783	34.193	0.41	-	D16-122 6m	2		0.00833333
41	swing	4902	4933	0.258333	walk	0.00166667	Swing	34.193	34.453	0.26	469.417	D16-122 6m	2		0.00166667
	stance	4933	4999	0.55	walk	-0.005	Stance	34.453	34.998	0.545	-	D16-122 6m	2		0.00333333
42	swing	4999	5027	0.233333	walk	0.0106667	Swing	34.998	35.242	0.244	480.435	D16-122 6m	2		-0.00166667
	stance	5027	5097	0.583333	walk	-0.00533333	Stance	35.242	35.82	0.578	-	D16-122 6m	2		0.009
43	swing	5097	5125	0.233333	walk	0.00866667	Swing	35.82	36.062	0.242	637.825	D16-122 6m	2		0.00366667
	stance	5125	5172	0.391667	walk	-0.00466667	Stance	36.062	36.449	0.387	-	D16-122 6m	2		0.0123333
44	swing	5172	5195	0.191667	walk	0.00833333	Swing	36.449	36.649	0.2	868.869	D16-122 6m	2		0.00766667
	stance	5195	5249	0.45	walk	-0.015	Stance	36.649	37.084	0.435	-	D16-122 6m	2		0.016
45	swing	5249	5273	0.2	walk	0.008	Swing	37.084	37.292	0.208	744.328	D16-122 6m	2		0.001
	stance	5273	5333	0.5	walk	-0.003	Stance	37.292	37.789	0.497	-	D16-122 6m	2		0.009
46	swing	5333	5366	0.275	walk	0.004	Swing	37.789	38.068	0.279	610.418	D16-122 6m	2		0.006
	stance	5366	5417	0.425	walk	-0.013	Stance	38.068	38.48	0.412	-	D16-122 6m	2		0.01
47	swing	5417	5438	0.175	walk	0.016	Swing	38.48	38.671	0.191	940.511	D16-122 6m	2		-0.003
	stance	5438	5477	0.325	walk	-0.007	Stance	38.671	38.989	0.318	-	D16-122 6m	2		0.013
48	swing	5477	5503	0.216667	walk	0.00633333	Swing	38.989	39.212	0.223	829.838	D16-122 6m	2		0.006
	stance	5503	5554	0.425	walk	-0.003	Stance	39.212	39.634	0.422	-	D16-122 6m	2		0.0123333
49	swing	5554	5581	0.225	walk	-0.018	Swing	39.634	39.841	0.207	628.673	D16-122 6m	2		0.00933333
	stance	5581	5643	0.516667	walk	0.0133333	Stance	39.841	40.371	0.53	-	D16-122 6m	2		-0.00866667
50	swing	5643	5672	0.241667	walk	0.0103333	Swing	40.371	40.623	0.252	569.818	D16-122 6m	2		0.00466667
	stance	5672	5733	0.508333	walk	-0.00733333	Stance	40.623	41.124	0.501	-	D16-122 6m	2		0.015
8	swing	1581	1614	0.275	walk	0.007	Swing	9.985	10.267	0.282	550.274	D16-122 6m	2.5		0
	stance	1614	1668	0.45	walk	-0.008	Stance	10.267	10.709	0.442	-	D16-122 6m	2.5		0.007
9	swing	1668	1698	0.25	walk	0.007	Swing	10.709	10.966	0.257	507.734	D16-122 6m	2.5		-0.001
	stance	1698	1745	0.391667	walk	-0.00266667	Stance	10.966	11.355	0.389	-	D16-122 6m	2.5		0.006
10	swing	1745	1775	0.25	walk	0.01	Swing	11.355	11.615	0.26	510.373	D16-122 6m	2.5		0.00333333
	stance	1775	1822	0.391667	walk	-0.00566667	Stance	11.615	12.001	0.386	-	D16-122 6m	2.5		0.0133333
11	swing	1822	1849	0.225	walk	-0.009	Swing	12.001	12.217	0.216	649.383	D16-122 6m	2.5		0.00766667
	stance	1849	1895	0.383333	walk	0.0106667	Stance	12.217	12.611	0.394	-	D16-122 6m	2.5		-0.00133333
12	swing	1895	1926	0.258333	walk	-0.00533333	Swing	12.611	12.864	0.253	573.728	D16-122 6m	2.5		0.00933333
	stance	1926	1980	0.45	walk	0	Stance	12.864	13.314	0.45	-	D16-122 6m	2.5		0.004
13	swing	1980	2006	0.216667	walk	0.00433333	Swing	13.314	13.535	0.221	601.409	D16-122 6m	2.5		0.004
	stance	2006	2051	0.375	walk	-0.005	Stance	13.535	13.905	0.37	-	D16-122 6m	2.5		0.00833333
14	swing	2051	2079	0.233333	walk	-0.0143333	Swing	13.905	14.124	0.219	643.429	D16-122 6m	2.5		0.00333333
	stance	2079	2128	0.408333	walk	0.0106667	Stance	14.124	14.543	0.419	-	D16-122 6m	2.5		-0.011
15	swing	2128	2162	0.283333	walk	0.00566667	Swing	14.543	14.832	0.289	581.48	D16-122 6m	2.5		-0.000333333
	stance	2162	2206	0.366667	walk	-0.00166667	Stance	14.832	15.197	0.365	-	D16-122 6m	2.5		0.00533333
16	swing	2206	2232	0.216667	walk	-0.000666667	Swing	15.197	15.413	0.216	755.224	D16-122 6m	2.5		0.00366667
	stance	2232	2276	0.366667	walk	0.00533333	Stance	15.413	15.785	0.372	-	D16-122 6m	2.5		0.003
17	swing	2276	2304	0.233333	walk	-0.0163333	Swing	15.785	16.002	0.217	788.401	D16-122 6m	2.5		0.00833333
	stance	2304	2352	0.4	walk	0.014	Stance	16.002	16.416	0.414	-	D16-122 6m	2.5		-0.008
18	swing	2352	2386	0.283333	walk	-0.00533333	Swing	16.416	16.694	0.278	631.672	D16-122 6m	2.5		0.006
	stance	2386	2429	0.358333	walk	0.00466667	Stance	16.694	17.057	0.363	-	D16-122 6m	2.5		0.000666667
19	swing	2429	2459	0.25	walk	-0.002	Swing	17.057	17.305	0.248	743.075	D16-122 6m	2.5		0.00533333
	stance	2459	2496	0.308333	walk	0.00366667	Stance	17.305	17.617	0.312	-	D16-122 6m	2.5		0.00333333
22	swing	2638	2674	0.3	looking up	0.007	Swing	18.819	19.126	0.307	427.915	D16-122 6m	2.5		0.0256667
	stance	2674	2723	0.408333	looking up	-0.0313333	Stance	19.126	19.503	0.377	-	D16-122 6m	2.5		0.0326667
23	swing	2723	2768	0.375	looking up	-0.004	Swing	19.503	19.874	0.371	439.663	D16-122 6m	2.5		0.00133333
	stance	2768	2804	0.3	looking up	0.007	Stance	19.874	20.181	0.307	-	D16-122 6m	2.5		-0.00266667
24	swing	2804	2833	0.241667	looking up	0.000333333	Swing	20.181	20.423	0.242	849.227	D16-122 6m	2.5		0.00433333
	stance	2833	2867	0.283333	looking up	-0.00333333	Stance	20.423	20.703	0.28	-	D16-122 6m	2.5		0.00466667
25	swing	2867	2895	0.233333	looking up	0.00866667	Swing	20.703	20.945	0.242	670.834	D16-122 6m	2.5		0.00133333
	stance	2895	2946	0.425	looking up	-0.004	Stance	20.945	21.366	0.421	-	D16-122 6m	2.5		0.01
26	swing	2946	2973	0.225	walk	0	Swing	21.366	21.591	0.225	526.823	D16-122 6m	2.5		0.006
	stance	2973	3032	0.491667	walk	0.000333333	Stance	21.591	22.083	0.492	-	D16-122 6m	2.5		0.006
27	swing	3032	3067	0.291667	bit leash	-0.000666667	Swing	22.083	22.374	0.291	515.43	D16-122 6m	2.5		0.00633333
	stance	3067	3119	0.433333	bit leash	-0.00233333	Stance	22.374	22.805	0.431	-	D16-122 6m	2.5		0.00566667
30	swing	3231	3251	0.166667	walk	-0.0126667	Swing	23.744	23.898	0.154	968.266	D16-122 6m	2.5		0.009
	stance	3251	3289	0.316667	walk	0.0103333	Stance	23.898	24.225	0.327	-	D16-122 6m	2.5		-0.00366667
31	swing	3289	3312	0.191667	walk	-0.0196667	Swing	24.225	24.397	0.172	906.202	D16-122 6m	2.5		0.00666667
	stance	3312	3346	0.283333	walk	0.0176667	Stance	24.397	24.698	0.301	-	D16-122 6m	2.5		-0.013
32	swing	3346	3373	0.225	walk	0.005	Swing	24.698	24.928	0.23	817.035	D16-122 6m	2.5		0.00466667
	stance	3373	3408	0.291667	walk	-0.00866667	Stance	24.928	25.211	0.283	-	D16-122 6m	2.5		0.00966667
33	swing	3408	3435	0.225	walk	0.005	Swing	25.211	25.441	0.23	720.082	D16-122 6m	2.5		0.001
	stance	3435	3472	0.308333	walk	0.00166667	Stance	25.441	25.751	0.31	-	D16-122 6m	2.5		0.006
34	swing	3472	3502	0.25	walk	0.002	Swing	25.751	26.003	0.252	539.426	D16-122 6m	2.5		0.00766667
	stance	3502	3547	0.375	walk	-0.011	Stance	26.003	26.367	0.364	-	D16-122 6m	2.5		0.00966667
35	swing	3547	3578	0.258333	looking up	0.00366667	Swing	26.367	26.629	0.262	483.304	D16-122 6m	2.5		-0.00133333
	stance	3578	3629	0.425	looking up	-0.001	Stance	26.629	27.053	0.424	-	D16-122 6m	2.5		0.00233333
36	swing	3629	3660	0.258333	looking up	0.00166667	Swing	27.053	27.313	0.26	588.081	D16-122 6m	2.5		0.00133333
	stance	3660	3706	0.383333	looking up	-0.00333333	Stance	27.313	27.693	0.38	-	D16-122 6m	2.5		0.003
37	swing	3706	3739	0.275	looking up	0.002	Swing	27.693	27.97	0.277	414.745	D16-122 6m	2.5		-0.000333333
	stance	3739	3782	0.358333	looking up	0.00366667	Stance	27.97	28.332	0.362	-	D16-122 6m	2.5		0.00166667
38	swing	3782	3812	0.25	walk	-0.002	Swing	28.332	28.58	0.248	715.972	D16-122 6m	2.5		0.00533333
	stance	3812	3853	0.341667	walk	0.00233333	Stance	28.58	28.924	0.344	-	D16-122 6m	2.5		0.00333333
39	swing	3853	3883	0.25	jump	0.003	Swing	28.924	29.177	0.253	724.633	D16-122 6m	2.5		0.00566667
	stance	3883	3919	0.3	jump	-0.013	Stance	29.177	29.464	0.287	-	D16-122 6m	2.5		0.00866667
40	swing	3919	3951	0.266667	walk	0.00833333	Swing	29.464	29.739	0.275	383.978	D16-122 6m	2.5		-0.00433333
	stance	3951	4005	0.45	walk	0.003	Stance	29.739	30.192	0.453	-	D16-122 6m	2.5		0.004
41	swing	4005	4034	0.241667	walk	-0.00466667	Swing	30.192	30.429	0.237	612.932	D16-122 6m	2.5		0.007
	stance	4034	4082	0.4	walk	-0.004	Stance	30.429	30.825	0.396	-	D16-122 6m	2.5		0.00233333
42	swing	4082	4111	0.241667	looking up	0.00333333	Swing	30.825	31.07	0.245	687.967	D16-122 6m	2.5		-0.00166667
	stance	4111	4162	0.425	looking up	-0.003	Stance	31.07	31.492	0.422	-	D16-122 6m	2.5		0.00166667
43	swing	4162	4192	0.25	looking up	0.008	Swing	31.492	31.75	0.258	589.69	D16-122 6m	2.5		-0.00133333
	stance	4192	4235	0.358333	looking up	0.00266667	Stance	31.75	32.111	0.361	-	D16-122 6m	2.5		0.00666667
44	swing	4235	4264	0.241667	walk	-0.00466667	Swing	32.111	32.348	0.237	560.87	D16-122 6m	2.5		0.00933333
	stance	4264	4306	0.35	walk	0.004	Stance	32.348	32.702	0.354	-	D16-122 6m	2.5		0.00466667
45	swing	4306	4334	0.233333	walk	-0.00533333	Swing	32.702	32.93	0.228	737.353	D16-122 6m	2.5		0.00866667
	stance	4334	4372	0.316667	walk	-0.00366667	Stance	32.93	33.243	0.313	-	D16-122 6m	2.5		0.00333333
46	swing	4372	4400	0.233333	walk	0.00366667	Swing	33.243	33.48	0.237	847.331	D16-122 6m	2.5		-0.000333333
	stance	4400	4435	0.291667	walk	0.000333333	Stance	33.48	33.772	0.292	-	D16-122 6m	2.5		0.00333333
47	swing	4435	4463	0.233333	looking up	-0.0303333	Swing	33.772	33.975	0.203	720.928	D16-122 6m	2.5		0.00366667
	stance	4463	4508	0.375	looking up	0.032	Stance	33.975	34.382	0.407	-	D16-122 6m	2.5		-0.0266667
48	swing	4508	4538	0.25	walk	0.003	Swing	34.382	34.635	0.253	465.913	D16-122 6m	2.5		0.00533333
	stance	4538	4592	0.45	walk	-0.007	Stance	34.635	35.078	0.443	-	D16-122 6m	2.5		0.00833333
49	swing	4592	4622	0.25	walk	0.004	Swing	35.078	35.332	0.254	480.363	D16-122 6m	2.5		0.00133333
	stance	4622	4671	0.408333	walk	-0.00233333	Stance	35.332	35.738	0.406	-	D16-122 6m	2.5		0.00533333
50	swing	4671	4697	0.216667	walk	-0.0126667	Swing	35.738	35.942	0.204	724.413	D16-122 6m	2.5		0.003
	stance	4697	4740	0.358333	walk	0.0216667	Stance	35.942	36.322	0.38	-	D16-122 6m	2.5		-0.00966667
51	swing	4740	4765	0.208333	walk	-0.0103333	Swing	36.322	36.52	0.198	808.815	D16-122 6m	2.5		0.012
	stance	4765	4809	0.366667	walk	0.00733333	Stance	36.52	36.894	0.374	-	D16-122 6m	2.5		0.00166667
52	swing	4809	4838	0.241667	walk	-0.00666667	Swing	36.894	37.129	0.235	683.755	D16-122 6m	2.5		0.009
	stance	4838	4884	0.383333	walk	0.00566667	Stance	37.129	37.518	0.389	-	D16-122 6m	2.5		0.00233333
53	swing	4884	4912	0.233333	walk	-0.0103333	Swing	37.518	37.741	0.223	808.765	D16-122 6m	2.5		0.008
	stance	4912	4957	0.375	walk	0.005	Stance	37.741	38.121	0.38	-	D16-122 6m	2.5		-0.00233333
54	swing	4957	4990	0.275	walk	0.005	Swing	38.121	38.401	0.28	643.797	D16-122 6m	2.5		0.00266667
	stance	4990	5038	0.4	walk	-0.004	Stance	38.401	38.797	0.396	-	D16-122 6m	2.5		0.00766667
55	swing	5038	5065	0.225	walk	0.004	Swing	38.797	39.026	0.229	639.05	D16-122 6m	2.5		0.00366667
	stance	5065	5114	0.408333	walk	-0.000333333	Stance	39.026	39.434	0.408	-	D16-122 6m	2.5		0.00766667
56	swing	5114	5139	0.208333	walk	-0.00433333	Swing	39.434	39.638	0.204	718.964	D16-122 6m	2.5		0.00733333
	stance	5139	5186	0.391667	walk	0.00633333	Stance	39.638	40.036	0.398	-	D16-122 6m	2.5		0.003
57	swing	5186	5214	0.233333	walk	-0.00733333	Swing	40.036	40.262	0.226	799.309	D16-122 6m	2.5		0.00933333
	stance	5214	5261	0.391667	walk	0.00233333	Stance	40.262	40.656	0.394	-	D16-122 6m	2.5		0.002
58	swing	5261	5289	0.233333	walk	-0.000333333	Swing	40.656	40.889	0.233	676.895	D16-122 6m	2.5		0.00433333
	stance	5289	5340	0.425	walk	-0.002	Stance	40.889	41.312	0.423	-	D16-122 6m	2.5		0.004
59	swing	5340	5367	0.225	walk	0.001	Swing	41.312	41.538	0.226	603.275	D16-122 6m	2.5		0.002
	stance	5367	5419	0.433333	walk	0.000666667	Stance	41.538	41.972	0.434	-	D16-122 6m	2.5		0.003
60	swing	5419	5443	0.2	walk	-0.002	Swing	41.972	42.17	0.198	690.643	D16-122 6m	2.5		0.00366667
	stance	5443	5485	0.35	walk	0.008	Stance	42.17	42.528	0.358	-	D16-122 6m	2.5		0.00166667
10	swing	1775	1798	0.191667	walk	0.00433333	Swing	11.13	11.326	0.196	806.535	D16-122 6m	3		0
	stance	1798	1839	0.341667	walk	-0.00466667	Stance	11.326	11.663	0.337	-	D16-122 6m	3		0.00433333
11	swing	1839	1869	0.25	looking up	0.003	Swing	11.663	11.916	0.253	535.493	D16-122 6m	3		-0.000333333
	stance	1869	1909	0.333333	looking up	0.00766667	Stance	11.916	12.257	0.341	-	D16-122 6m	3		0.00266667
12	swing	1909	1932	0.191667	walk	-0.00266667	Swing	12.257	12.446	0.189	889.473	D16-122 6m	3		0.0103333
	stance	1932	1967	0.291667	walk	-0.00266667	Stance	12.446	12.735	0.289	-	D16-122 6m	3		0.00766667
13	swing	1967	1996	0.241667	walk	-0.00666667	Swing	12.735	12.97	0.235	873.287	D16-122 6m	3		0.005
	stance	1996	2027	0.258333	walk	0.00566667	Stance	12.97	13.234	0.264	-	D16-122 6m	3		-0.00166667
14	swing	2027	2055	0.233333	looking up	0.00766667	Swing	13.234	13.475	0.241	737.404	D16-122 6m	3		0.004
	stance	2055	2097	0.35	looking up	-0.008	Stance	13.475	13.817	0.342	-	D16-122 6m	3		0.0116667
15	swing	2097	2125	0.233333	walk	0.00166667	Swing	13.817	14.052	0.235	542.631	D16-122 6m	3		0.00366667
	stance	2125	2173	0.4	walk	-0.002	Stance	14.052	14.45	0.398	-	D16-122 6m	3		0.00533333
16	swing	2173	2197	0.2	walk	0.004	Swing	14.45	14.654	0.204	721.629	D16-122 6m	3		0.00333333
	stance	2197	2242	0.375	walk	-0.001	Stance	14.654	15.028	0.374	-	D16-122 6m	3		0.00733333
17	swing	2242	2265	0.191667	walk	-0.0196667	Swing	15.028	15.2	0.172	824.521	D16-122 6m	3		0.00633333
	stance	2265	2304	0.325	walk	0.021	Stance	15.2	15.546	0.346	-	D16-122 6m	3		-0.0133333
18	swing	2304	2326	0.183333	walk	-0.0213333	Swing	15.546	15.708	0.162	947.959	D16-122 6m	3		0.00766667
	stance	2326	2361	0.291667	walk	0.0173333	Stance	15.708	16.017	0.309	-	D16-122 6m	3		-0.0136667
19	swing	2361	2385	0.2	walk	0.014	Swing	16.017	16.231	0.214	934.879	D16-122 6m	3		0.00366667
	stance	2385	2420	0.291667	walk	-0.0116667	Stance	16.231	16.511	0.28	-	D16-122 6m	3		0.0176667
20	swing	2420	2445	0.208333	walk	-0.00333333	Swing	16.511	16.716	0.205	905.474	D16-122 6m	3		0.006
	stance	2445	2481	0.3	walk	0.001	Stance	16.716	17.017	0.301	-	D16-122 6m	3		0.00266667
21	swing	2481	2506	0.208333	walk	0.00166667	Swing	17.017	17.227	0.21	938.418	D16-122 6m	3		0.00366667
	stance	2506	2545	0.325	walk	-0.008	Stance	17.227	17.544	0.317	-	D16-122 6m	3		0.00533333
22	swing	2545	2569	0.2	looking up	0.08	Swing	17.544	17.824	0.28	776.85	D16-122 6m	3		-0.00266667
	stance	2569	2608	0.325	looking up	-0.079	Stance	17.824	18.07	0.246	-	D16-122 6m	3		0.0773333
23	swing	2608	2635	0.225	walk	0.001	Swing	18.07	18.296	0.226	623.604	D16-122 6m	3		-0.00166667
	stance	2635	2681	0.383333	walk	0.00566667	Stance	18.296	18.685	0.389	-	D16-122 6m	3		-0.000666667
24	swing	2681	2710	0.241667	walk	-0.00566667	Swing	18.685	18.921	0.236	552.076	D16-122 6m	3		0.005
	stance	2710	2750	0.333333	walk	0.00266667	Stance	18.921	19.257	0.336	-	D16-122 6m	3		-0.000666667
25	swing	2750	2771	0.175	walk	-0.015	Swing	19.257	19.417	0.16	925.162	D16-122 6m	3		0.002
	stance	2771	2807	0.3	walk	0.023	Stance	19.417	19.74	0.323	-	D16-122 6m	3		-0.013
26	swing	2807	2830	0.191667	walk	0.183333	Swing	19.74	20.115	0.375	977.797	D16-122 6m	3		0.01
	stance	2830	2863	0.275	walk	-0.182	Stance	20.115	20.208	0.093	-	D16-122 6m	3		0.193333
27	swing	2863	2890	0.225	walk	-0.006	Swing	20.208	20.427	0.219	820.53	D16-122 6m	3		0.0113333
	stance	2890	2924	0.283333	walk	0.00166667	Stance	20.427	20.712	0.285	-	D16-122 6m	3		0.00533333
28	swing	2924	2948	0.2	walk	0.011	Swing	20.712	20.923	0.211	810.828	D16-122 6m	3		0.007
	stance	2948	2988	0.333333	walk	-0.00933333	Stance	20.923	21.247	0.324	-	D16-122 6m	3		0.018
29	swing	2988	3013	0.208333	looking up	-0.0133333	Swing	21.247	21.442	0.195	769.746	D16-122 6m	3		0.00866667
	stance	3013	3060	0.391667	looking up	0.00433333	Stance	21.442	21.838	0.396	-	D16-122 6m	3		-0.00466667
30	swing	3060	3084	0.2	walk	0.075	Swing	21.838	22.113	0.275	657.333	D16-122 6m	3		-0.000333333
	stance	3084	3125	0.341667	walk	-0.0626667	Stance	22.113	22.392	0.279	-	D16-122 6m	3		0.0746667
31	swing	3125	3148	0.191667	walk	-0.00566667	Swing	22.392	22.578	0.186	858.29	D16-122 6m	3		0.012
	stance	3148	3186	0.316667	walk	0.00333333	Stance	22.578	22.898	0.32	-	D16-122 6m	3		0.00633333
32	swing	3186	3209	0.191667	walk	-0.00166667	Swing	22.898	23.088	0.19	951.258	D16-122 6m	3		0.00966667
	stance	3209	3245	0.3	walk	0.002	Stance	23.088	23.39	0.302	-	D16-122 6m	3		0.008
33	swing	3245	3271	0.216667	walk	-0.00166667	Swing	23.39	23.605	0.215	862.345	D16-122 6m	3		0.01
	stance	3271	3314	0.358333	walk	-0.00233333	Stance	23.605	23.961	0.356	-	D16-122 6m	3		0.00833333
34	swing	3314	3337	0.191667	walk	-0.000666667	Swing	23.961	24.152	0.191	822.25	D16-122 6m	3		0.006
	stance	3337	3379	0.35	walk	0.002	Stance	24.152	24.504	0.352	-	D16-122 6m	3		0.00533333
35	swing	3379	3400	0.175	walk	-0.022	Swing	24.504	24.657	0.153	941.482	D16-122 6m	3		0.00733333
	stance	3400	3439	0.325	walk	0.023	Stance	24.657	25.005	0.348	-	D16-122 6m	3		-0.0146667
36	swing	3439	3462	0.191667	walk	-0.0326667	Swing	25.005	25.164	0.159	976.239	D16-122 6m	3		0.00833333
	stance	3462	3496	0.283333	walk	0.0296667	Stance	25.164	25.477	0.313	-	D16-122 6m	3		-0.0243333
37	swing	3496	3521	0.208333	walk	0.00266667	Swing	25.477	25.688	0.211	987.681	D16-122 6m	3		0.00533333
	stance	3521	3555	0.283333	walk	-0.00433333	Stance	25.688	25.967	0.279	-	D16-122 6m	3		0.008
38	swing	3555	3582	0.225	walk	0.006	Swing	25.967	26.198	0.231	769.517	D16-122 6m	3		0.00366667
	stance	3582	3619	0.308333	walk	-0.00233333	Stance	26.198	26.504	0.306	-	D16-122 6m	3		0.00966667
39	swing	3619	3647	0.233333	looking up	-0.00333333	Swing	26.504	26.734	0.23	648.805	D16-122 6m	3		0.00733333
	stance	3647	3685	0.316667	looking up	0.00133333	Stance	26.734	27.052	0.318	-	D16-122 6m	3		0.004
40	swing	3685	3712	0.225	looking up	0.004	Swing	27.052	27.281	0.229	610.099	D16-122 6m	3		0.00533333
	stance	3712	3755	0.358333	looking up	-0.00233333	Stance	27.281	27.637	0.356	-	D16-122 6m	3		0.00933333
41	swing	3755	3777	0.183333	walk	-0.0263333	Swing	27.637	27.794	0.157	833.821	D16-122 6m	3		0.007
	stance	3777	3815	0.316667	walk	0.0243333	Stance	27.794	28.135	0.341	-	D16-122 6m	3		-0.0193333
42	swing	3815	3836	0.175	walk	-0.011	Swing	28.135	28.299	0.164	966.09	D16-122 6m	3		0.005
	stance	3836	3870	0.283333	walk	0.0146667	Stance	28.299	28.597	0.298	-	D16-122 6m	3		-0.006
43	swing	3870	3895	0.208333	looking down	-0.00933333	Swing	28.597	28.796	0.199	942.722	D16-122 6m	3		0.00866667
	stance	3895	3932	0.308333	looking down	0.00666667	Stance	28.796	29.111	0.315	-	D16-122 6m	3		-0.000666667
44	swing	3932	3958	0.216667	looking down	0.000333333	Swing	29.111	29.328	0.217	850.551	D16-122 6m	3		0.006
	stance	3958	3996	0.316667	looking down	-0.00166667	Stance	29.328	29.643	0.315	-	D16-122 6m	3		0.00633333
45	swing	3996	4018	0.183333	walk	0.00866667	Swing	29.643	29.835	0.192	974.26	D16-122 6m	3		0.00466667
	stance	4018	4063	0.375	walk	-0.004	Stance	29.835	30.206	0.371	-	D16-122 6m	3		0.0133333
46	swing	4063	4088	0.208333	walk	-0.00833333	Swing	30.206	30.406	0.2	755.92	D16-122 6m	3		0.00933333
	stance	4088	4128	0.333333	walk	0.00666667	Stance	30.406	30.746	0.34	-	D16-122 6m	3		0.001
47	swing	4128	4150	0.183333	walk	0.00266667	Swing	30.746	30.932	0.186	949.221	D16-122 6m	3		0.00766667
	stance	4150	4182	0.266667	walk	0.000333333	Stance	30.932	31.199	0.267	-	D16-122 6m	3		0.0103333
48	swing	4182	4206	0.2	walk	-0.027	Swing	31.199	31.372	0.173	998.069	D16-122 6m	3		0.0106667
	stance	4206	4233	0.225	walk	0.024	Stance	31.372	31.621	0.249	-	D16-122 6m	3		-0.0163333
49	swing	4233	4263	0.25	jump	-0.037	Swing	31.621	31.834	0.213	871.064	D16-122 6m	3		0.00766667
	stance	4263	4292	0.241667	jump	0.0373333	Stance	31.834	32.113	0.279	-	D16-122 6m	3		-0.0293333
51	swing	4358	4386	0.233333	jump	-0.0173333	Swing	32.643	32.859	0.216	673.221	D16-122 6m	3		-0.012
	stance	4386	4414	0.233333	jump	0.0286667	Stance	32.859	33.121	0.262	-	D16-122 6m	3		-0.0293333
54	swing	4545	4571	0.216667	walk	0.00733333	Swing	34.208	34.432	0.224	578.772	D16-122 6m	3		-0.00533333
	stance	4571	4616	0.375	walk	0.005	Stance	34.432	34.812	0.38	-	D16-122 6m	3		0.002
55	swing	4616	4644	0.233333	walk	0.000666667	Swing	34.812	35.046	0.234	569.231	D16-122 6m	3		0.007
	stance	4644	4686	0.35	walk	-0.002	Stance	35.046	35.394	0.348	-	D16-122 6m	3		0.00766667
56	swing	4686	4713	0.225	walk	-0.004	Swing	35.394	35.615	0.221	758.615	D16-122 6m	3		0.00566667
	stance	4713	4754	0.341667	walk	0.00733333	Stance	35.615	35.964	0.349	-	D16-122 6m	3		0.00166667
57	swing	4754	4780	0.216667	walk	-0.00466667	Swing	35.964	36.176	0.212	848.987	D16-122 6m	3		0.009
	stance	4780	4818	0.316667	walk	0.00233333	Stance	36.176	36.495	0.319	-	D16-122 6m	3		0.00433333
58	swing	4818	4845	0.225	walk	0	Swing	36.495	36.72	0.225	761.64	D16-122 6m	3		0.00666667
	stance	4845	4879	0.283333	walk	-0.00633333	Stance	36.72	36.997	0.277	-	D16-122 6m	3		0.00666667
59	swing	4879	4910	0.258333	walk	0.00566667	Swing	36.997	37.261	0.264	703.949	D16-122 6m	3		0.000333333
	stance	4910	4938	0.233333	walk	0.00266667	Stance	37.261	37.497	0.236	-	D16-122 6m	3		0.006
60	swing	4938	4967	0.241667	jump	-0.000666667	Swing	37.497	37.738	0.241	819.762	D16-122 6m	3		0.00866667
	stance	4967	5004	0.308333	jump	-0.0113333	Stance	37.738	38.035	0.297	-	D16-122 6m	3		0.008
10	swing	1592	1621	0.241667	jump	-0.0256667	Swing	11.916	12.132	0.216	735.139	D16-122 6m	4		0
	stance	1621	1647	0.216667	jump	0.0203333	Stance	12.132	12.369	0.237	-	D16-122 6m	4		-0.0256667
11	swing	1647	1674	0.225	walk	-0.003	Swing	12.369	12.591	0.222	760.999	D16-122 6m	4		-0.00533333
	stance	1674	1704	0.25	walk	0.006	Stance	12.591	12.847	0.256	-	D16-122 6m	4		-0.00833333
12	swing	1704	1727	0.191667	walk	-0.00666667	Swing	12.847	13.032	0.185	719.405	D16-122 6m	4		-0.00233333
	stance	1727	1753	0.216667	walk	0.00933333	Stance	13.032	13.258	0.226	-	D16-122 6m	4		-0.009
13	swing	1753	1779	0.216667	looking up	-0.00566667	Swing	13.258	13.469	0.211	724.26	D16-122 6m	4		0.000333333
	stance	1779	1805	0.216667	looking up	0.00233333	Stance	13.469	13.688	0.219	-	D16-122 6m	4		-0.00533333
14	swing	1805	1832	0.225	looking up	-0.031	Swing	13.688	13.882	0.194	650.919	D16-122 6m	4		-0.003
	stance	1832	1860	0.233333	looking up	0.0336667	Stance	13.882	14.149	0.267	-	D16-122 6m	4		-0.034
15	swing	1860	1887	0.225	walk	-0.025	Swing	14.149	14.349	0.2	573.549	D16-122 6m	4		-0.000333333
	stance	1887	1917	0.25	walk	0.024	Stance	14.349	14.623	0.274	-	D16-122 6m	4		-0.0253333
16	swing	1917	1941	0.2	walk	-0.005	Swing	14.623	14.818	0.195	941.014	D16-122 6m	4		-0.00133333
	stance	1941	1978	0.308333	walk	0.00266667	Stance	14.818	15.129	0.311	-	D16-122 6m	4		-0.00633333
17	swing	1978	2000	0.183333	walk	-0.00833333	Swing	15.129	15.304	0.175	974.061	D16-122 6m	4		-0.00366667
	stance	2000	2032	0.266667	walk	0.00933333	Stance	15.304	15.58	0.276	-	D16-122 6m	4		-0.012
18	swing	2032	2053	0.175	walk	0.003	Swing	15.58	15.758	0.178	1073.2	D16-122 6m	4		-0.00266667
	stance	2053	2083	0.25	walk	-0.02	Stance	15.758	15.988	0.23	-	D16-122 6m	4		0.000333333
19	swing	2083	2107	0.2	walk	0.009	Swing	15.988	16.197	0.209	896.318	D16-122 6m	4		-0.0196667
	stance	2107	2130	0.191667	walk	0.0163333	Stance	16.197	16.405	0.208	-	D16-122 6m	4		-0.0106667
20	swing	2130	2159	0.241667	walk	0.00633333	Swing	16.405	16.653	0.248	748.836	D16-122 6m	4		0.00566667
	stance	2159	2184	0.208333	walk	-0.0143333	Stance	16.653	16.847	0.194	-	D16-122 6m	4		0.012
21	swing	2184	2210	0.216667	looking up	-0.00866667	Swing	16.847	17.055	0.208	879.88	D16-122 6m	4		-0.00233333
	stance	2210	2238	0.233333	looking up	0.00466667	Stance	17.055	17.293	0.238	-	D16-122 6m	4		-0.011
22	swing	2238	2265	0.225	walk	0.001	Swing	17.293	17.519	0.226	642.127	D16-122 6m	4		-0.00633333
	stance	2265	2297	0.266667	walk	-0.00666667	Stance	17.519	17.779	0.26	-	D16-122 6m	4		-0.00533333
23	swing	2297	2323	0.216667	looking up	0.00533333	Swing	17.779	18.001	0.222	736.558	D16-122 6m	4		-0.012
	stance	2323	2351	0.233333	looking up	0.00366667	Stance	18.001	18.238	0.237	-	D16-122 6m	4		-0.00666667
24	swing	2351	2380	0.241667	walk	-0.00266667	Swing	18.238	18.477	0.239	667.33	D16-122 6m	4		-0.003
	stance	2380	2410	0.25	walk	0.002	Stance	18.477	18.729	0.252	-	D16-122 6m	4		-0.00566667
25	swing	2410	2440	0.25	walk	-0.004	Swing	18.729	18.975	0.246	631.204	D16-122 6m	4		-0.00366667
	stance	2440	2467	0.225	walk	0.002	Stance	18.975	19.202	0.227	-	D16-122 6m	4		-0.00766667
26	swing	2467	2495	0.233333	walk	-0.00533333	Swing	19.202	19.43	0.228	715.241	D16-122 6m	4		-0.00566667
	stance	2495	2523	0.233333	walk	0.00566667	Stance	19.43	19.669	0.239	-	D16-122 6m	4		-0.011
27	swing	2523	2552	0.241667	walk	-0.00466667	Swing	19.669	19.906	0.237	668.901	D16-122 6m	4		-0.00533333
	stance	2552	2582	0.25	walk	0.006	Stance	19.906	20.162	0.256	-	D16-122 6m	4		-0.01
28	swing	2582	2609	0.225	looking up	-0.025	Swing	20.162	20.362	0.2	606.977	D16-122 6m	4		-0.004
	stance	2609	2639	0.25	looking up	0.026	Stance	20.362	20.638	0.276	-	D16-122 6m	4		-0.029
29	swing	2639	2666	0.225	walk	0.002	Swing	20.638	20.865	0.227	603.118	D16-122 6m	4		-0.003
	stance	2666	2698	0.266667	walk	-0.00866667	Stance	20.865	21.123	0.258	-	D16-122 6m	4		-0.001
30	swing	2698	2724	0.216667	walk	-0.000666667	Swing	21.123	21.339	0.216	740.083	D16-122 6m	4		-0.00966667
	stance	2724	2756	0.266667	walk	0.00233333	Stance	21.339	21.608	0.269	-	D16-122 6m	4		-0.0103333
31	swing	2756	2780	0.2	walk	0.003	Swing	21.608	21.811	0.203	767.547	D16-122 6m	4		-0.008
	stance	2780	2810	0.25	walk	-0.004	Stance	21.811	22.057	0.246	-	D16-122 6m	4		-0.005
32	swing	2810	2836	0.216667	walk	-0.0486667	Swing	22.057	22.225	0.168	796.968	D16-122 6m	4		-0.009
	stance	2836	2864	0.233333	walk	0.0506667	Stance	22.225	22.509	0.284	-	D16-122 6m	4		-0.0576667
33	swing	2864	2890	0.216667	walk	0.00233333	Swing	22.509	22.728	0.219	699.398	D16-122 6m	4		-0.007
	stance	2890	2921	0.258333	walk	0.00266667	Stance	22.728	22.989	0.261	-	D16-122 6m	4		-0.00466667
34	swing	2921	2947	0.216667	walk	-0.00166667	Swing	22.989	23.204	0.215	724.608	D16-122 6m	4		-0.002
	stance	2947	2976	0.241667	walk	-0.000666667	Stance	23.204	23.445	0.241	-	D16-122 6m	4		-0.00366667
35	swing	2976	3001	0.208333	walk	-0.00433333	Swing	23.445	23.649	0.204	799.825	D16-122 6m	4		-0.00433333
	stance	3001	3030	0.241667	walk	0.00833333	Stance	23.649	23.899	0.25	-	D16-122 6m	4		-0.00866667
36	swing	3030	3057	0.225	walk	-0.009	Swing	23.899	24.115	0.216	739.43	D16-122 6m	4		-0.000333333
	stance	3057	3087	0.25	walk	0.003	Stance	24.115	24.368	0.253	-	D16-122 6m	4		-0.00933333
37	swing	3087	3114	0.225	walk	-0.002	Swing	24.368	24.591	0.223	580.774	D16-122 6m	4		-0.00633333
	stance	3114	3141	0.225	walk	0.002	Stance	24.591	24.818	0.227	-	D16-122 6m	4		-0.00833333
38	swing	3141	3169	0.233333	walk	-0.00333333	Swing	24.818	25.048	0.23	698.138	D16-122 6m	4		-0.00633333
	stance	3169	3195	0.216667	walk	0.0123333	Stance	25.048	25.277	0.229	-	D16-122 6m	4		-0.00966667
39	swing	3195	3224	0.241667	walk	-0.0456667	Swing	25.277	25.473	0.196	652.679	D16-122 6m	4		0.00266667
	stance	3224	3252	0.233333	walk	0.0406667	Stance	25.473	25.747	0.274	-	D16-122 6m	4		-0.043
40	swing	3252	3282	0.25	walk	0	Swing	25.747	25.997	0.25	584.896	D16-122 6m	4		-0.00233333
	stance	3282	3311	0.241667	walk	0.000333333	Stance	25.997	26.239	0.242	-	D16-122 6m	4		-0.00233333
41	swing	3311	3339	0.233333	walk	-0.0103333	Swing	26.239	26.462	0.223	670.634	D16-122 6m	4		-0.002
	stance	3339	3371	0.266667	walk	0.00833333	Stance	26.462	26.737	0.275	-	D16-122 6m	4		-0.0123333
42	swing	3371	3397	0.216667	walk	-0.00466667	Swing	26.737	26.949	0.212	827.489	D16-122 6m	4		-0.004
	stance	3397	3426	0.241667	walk	0.00633333	Stance	26.949	27.197	0.248	-	D16-122 6m	4		-0.00866667
43	swing	3426	3452	0.216667	walk	-0.00666667	Swing	27.197	27.407	0.21	703.532	D16-122 6m	4		-0.00233333
	stance	3452	3481	0.241667	walk	0.00533333	Stance	27.407	27.654	0.247	-	D16-122 6m	4		-0.009
44	swing	3481	3508	0.225	walk	-0.004	Swing	27.654	27.875	0.221	687.535	D16-122 6m	4		-0.00366667
	stance	3508	3538	0.25	walk	0.005	Stance	27.875	28.13	0.255	-	D16-122 6m	4		-0.00766667
45	swing	3538	3564	0.216667	walk	-0.0156667	Swing	28.13	28.331	0.201	772.776	D16-122 6m	4		-0.00266667
	stance	3564	3597	0.275	walk	0.012	Stance	28.331	28.618	0.287	-	D16-122 6m	4		-0.0183333
46	swing	3597	3621	0.2	walk	0	Swing	28.618	28.818	0.2	911.057	D16-122 6m	4		-0.00633333
	stance	3621	3654	0.275	walk	0.008	Stance	28.818	29.101	0.283	-	D16-122 6m	4		-0.00633333
47	swing	3654	3680	0.216667	walk	-0.00966667	Swing	29.101	29.308	0.207	967.078	D16-122 6m	4		0.00166667
	stance	3680	3705	0.208333	walk	0.0106667	Stance	29.308	29.527	0.219	-	D16-122 6m	4		-0.008
48	swing	3705	3732	0.225	walk	0.009	Swing	29.527	29.761	0.234	792.242	D16-122 6m	4		0.00266667
	stance	3732	3760	0.233333	walk	-0.0153333	Stance	29.761	29.979	0.218	-	D16-122 6m	4		0.0116667
49	swing	3760	3787	0.225	walk	-0.007	Swing	29.979	30.197	0.218	856.81	D16-122 6m	4		-0.00366667
	stance	3787	3819	0.266667	walk	0.00433333	Stance	30.197	30.468	0.271	-	D16-122 6m	4		-0.0106667
50	swing	3819	3846	0.225	walk	-0.014	Swing	30.468	30.679	0.211	872.383	D16-122 6m	4		-0.00633333
	stance	3846	3878	0.266667	walk	0.0233333	Stance	30.679	30.969	0.29	-	D16-122 6m	4		-0.0203333
51	swing	3878	3907	0.241667	walk	-0.0136667	Swing	30.969	31.197	0.228	724.127	D16-122 6m	4		0.003
	stance	3907	3938	0.258333	walk	0.0116667	Stance	31.197	31.467	0.27	-	D16-122 6m	4		-0.0106667
52	swing	3938	3964	0.216667	walk	-0.00866667	Swing	31.467	31.675	0.208	885.776	D16-122 6m	4		0.001
	stance	3964	3994	0.25	walk	0.004	Stance	31.675	31.929	0.254	-	D16-122 6m	4		-0.00766667
53	swing	3994	4022	0.233333	walk	-0.00633333	Swing	31.929	32.156	0.227	584.221	D16-122 6m	4		-0.00366667
	stance	4022	4049	0.225	walk	0.009	Stance	32.156	32.39	0.234	-	D16-122 6m	4		-0.01
54	swing	4049	4077	0.233333	walk	-0.00633333	Swing	32.39	32.617	0.227	716.462	D16-122 6m	4		-0.001
	stance	4077	4106	0.241667	walk	0.00933333	Stance	32.617	32.868	0.251	-	D16-122 6m	4		-0.00733333
55	swing	4106	4135	0.241667	walk	-0.0126667	Swing	32.868	33.097	0.229	686.202	D16-122 6m	4		0.002
	stance	4135	4166	0.258333	walk	0.00266667	Stance	33.097	33.358	0.261	-	D16-122 6m	4		-0.0106667
56	swing	4166	4194	0.233333	walk	-0.000333333	Swing	33.358	33.591	0.233	611.217	D16-122 6m	4		-0.008
	stance	4194	4223	0.241667	walk	0.00533333	Stance	33.591	33.838	0.247	-	D16-122 6m	4		-0.00833333
57	swing	4223	4252	0.241667	walk	-0.00366667	Swing	33.838	34.076	0.238	672.483	D16-122 6m	4		-0.003
	stance	4252	4281	0.241667	walk	0.00733333	Stance	34.076	34.325	0.249	-	D16-122 6m	4		-0.00666667
5	swing	1946	1970	0.2	looking up	0.021	Swing	10.537	10.758	0.221	529.818	D16-122 9m	1.5		0
	stance	1970	2026	0.466667	looking up	-0.0186667	Stance	10.758	11.206	0.448	-	D16-122 9m	1.5		0.021
6	swing	2026	2055	0.241667	looking up	0.0103333	Swing	11.206	11.458	0.252	574.841	D16-122 9m	1.5		0.00233333
	stance	2055	2112	0.475	looking up	-0.01	Stance	11.458	11.923	0.465	-	D16-122 9m	1.5		0.0126667
7	swing	2112	2139	0.225	walk	0.011	Swing	11.923	12.159	0.236	639.843	D16-122 9m	1.5		0.00266667
	stance	2139	2186	0.391667	walk	-0.00566667	Stance	12.159	12.545	0.386	-	D16-122 9m	1.5		0.0136667
8	swing	2186	2213	0.225	walk	-0.001	Swing	12.545	12.769	0.224	724.818	D16-122 9m	1.5		0.008
	stance	2213	2272	0.491667	walk	0.00133333	Stance	12.769	13.262	0.493	-	D16-122 9m	1.5		0.007
10	swing	2363	2385	0.183333	looking up	0.0326667	Swing	13.999	14.215	0.216	485.773	D16-122 9m	1.5		-0.013
	stance	2385	2450	0.541667	looking up	-0.0196667	Stance	14.215	14.737	0.522	-	D16-122 9m	1.5		0.0196667
11	swing	2450	2473	0.191667	walk	-0.0146667	Swing	14.737	14.914	0.177	550.458	D16-122 9m	1.5		-8.88178e-16
	stance	2473	2540	0.558333	walk	0.0206667	Stance	14.914	15.493	0.579	-	D16-122 9m	1.5		-0.0146667
12	swing	2540	2564	0.2	walk	0.001	Swing	15.493	15.694	0.201	616.922	D16-122 9m	1.5		0.006
	stance	2564	2624	0.5	walk	-0.005	Stance	15.694	16.189	0.495	-	D16-122 9m	1.5		0.007
13	swing	2624	2652	0.233333	walk	0.00366667	Swing	16.189	16.426	0.237	693.394	D16-122 9m	1.5		0.002
	stance	2652	2705	0.441667	walk	-0.00166667	Stance	16.426	16.866	0.44	-	D16-122 9m	1.5		0.00566667
14	swing	2705	2738	0.275	looking up	0.053	Swing	16.866	17.194	0.328	603.158	D16-122 9m	1.5		0.004
	stance	2738	2825	0.725	looking up	-0.081	Stance	17.194	17.838	0.644	-	D16-122 9m	1.5		0.057
15	swing	3668	3693	0.208333	walk	0.00166667	Swing	24.897	25.107	0.21	744.046	D16-122 9m	1.5		0.01
	stance	3693	3751	0.483333	walk	-0.00733333	Stance	25.107	25.583	0.476	-	D16-122 9m	1.5		0.0116667
16	swing	3751	3781	0.25	walk	0.004	Swing	25.583	25.837	0.254	587.586	D16-122 9m	1.5		0.00433333
	stance	3781	3850	0.575	walk	-0.006	Stance	25.837	26.406	0.569	-	D16-122 9m	1.5		0.00833333
17	swing	3850	3875	0.208333	walk	0.0126667	Swing	26.406	26.627	0.221	678.702	D16-122 9m	1.5		0.00233333
	stance	3875	3943	0.566667	walk	-0.00766667	Stance	26.627	27.186	0.559	-	D16-122 9m	1.5		0.015
18	swing	3943	3969	0.216667	walk	0.0133333	Swing	27.186	27.416	0.23	575.437	D16-122 9m	1.5		0.00733333
	stance	3969	4043	0.616667	walk	-0.0136667	Stance	27.416	28.019	0.603	-	D16-122 9m	1.5		0.0206667
19	swing	4043	4072	0.241667	walk	-0.00266667	Swing	28.019	28.258	0.239	695.646	D16-122 9m	1.5		0.007
	stance	4072	4130	0.483333	walk	-0.00133333	Stance	28.258	28.74	0.482	-	D16-122 9m	1.5		0.00433333
20	swing	4130	4162	0.266667	walk	0.00933333	Swing	28.74	29.016	0.276	726.961	D16-122 9m	1.5		0.003
	stance	4162	4226	0.533333	walk	-0.0123333	Stance	29.016	29.537	0.521	-	D16-122 9m	1.5		0.0123333
21	swing	4226	4256	0.25	walk	0.017	Swing	29.537	29.804	0.267	545.74	D16-122 9m	1.5		0
	stance	4256	4312	0.466667	walk	-0.00766667	Stance	29.804	30.263	0.459	-	D16-122 9m	1.5		0.017
22	swing	4312	4341	0.241667	walk	0.0313333	Swing	30.263	30.536	0.273	684.848	D16-122 9m	1.5		0.00933333
	stance	4341	4410	0.575	walk	-0.033	Stance	30.536	31.078	0.542	-	D16-122 9m	1.5		0.0406667
23	swing	4410	4438	0.233333	walk	-0.0113333	Swing	31.078	31.3	0.222	657.469	D16-122 9m	1.5		0.00766667
	stance	4438	4526	0.733333	walk	0.00866667	Stance	31.3	32.042	0.742	-	D16-122 9m	1.5		-0.00366667
24	swing	4526	4550	0.2	sniffing ground	0.024	Swing	32.042	32.266	0.224	722.737	D16-122 9m	1.5		0.005
	stance	4550	4589	0.325	sniffing ground	-0.021	Stance	32.266	32.57	0.304	-	D16-122 9m	1.5		0.029
25	swing	4589	4619	0.25	hit gate	-0.004	Swing	32.57	32.816	0.246	936.734	D16-122 9m	1.5		0.008
	stance	4619	4689	0.583333	hit gate	0.00766667	Stance	32.816	33.407	0.591	-	D16-122 9m	1.5		0.004
26	swing	4689	4716	0.225	walk	0.001	Swing	33.407	33.633	0.226	713.931	D16-122 9m	1.5		0.0116667
	stance	4716	4775	0.491667	walk	-0.00866667	Stance	33.633	34.116	0.483	-	D16-122 9m	1.5		0.0126667
27	swing	4775	4807	0.266667	walk	0.0153333	Swing	34.116	34.398	0.282	598.739	D16-122 9m	1.5		0.004
	stance	4807	4879	0.6	walk	-0.014	Stance	34.398	34.984	0.586	-	D16-122 9m	1.5		0.0193333
28	swing	4879	4906	0.225	walk	-0.001	Swing	34.984	35.208	0.224	653.317	D16-122 9m	1.5		0.00533333
	stance	4906	4972	0.55	walk	0	Stance	35.208	35.758	0.55	-	D16-122 9m	1.5		0.00433333
29	swing	4972	5000	0.233333	walk	0.00466667	Swing	35.758	35.996	0.238	615.53	D16-122 9m	1.5		0.00433333
	stance	5000	5068	0.566667	walk	-0.00666667	Stance	35.996	36.556	0.56	-	D16-122 9m	1.5		0.009
30	swing	5068	5097	0.241667	walk	0.00933333	Swing	36.556	36.807	0.251	522.698	D16-122 9m	1.5		0.00233333
	stance	5097	5164	0.558333	walk	-0.0183333	Stance	36.807	37.347	0.54	-	D16-122 9m	1.5		0.0116667
31	swing	5164	5192	0.233333	walk	0.0266667	Swing	37.347	37.607	0.26	460.715	D16-122 9m	1.5		-0.00666667
	stance	5192	5261	0.575	walk	-0.024	Stance	37.607	38.158	0.551	-	D16-122 9m	1.5		0.02
32	swing	5261	5288	0.225	walk	0.019	Swing	38.158	38.402	0.244	510.596	D16-122 9m	1.5		-0.004
	stance	5288	5353	0.541667	walk	-0.0146667	Stance	38.402	38.929	0.527	-	D16-122 9m	1.5		0.015
33	swing	5353	5378	0.208333	walk	0.0106667	Swing	38.929	39.148	0.219	604.151	D16-122 9m	1.5		0.000333333
	stance	5378	5445	0.558333	walk	-0.0123333	Stance	39.148	39.694	0.546	-	D16-122 9m	1.5		0.011
34	swing	5445	5472	0.225	walk	0.049	Swing	39.694	39.968	0.274	560.71	D16-122 9m	1.5		-0.00133333
	stance	5472	5530	0.483333	walk	-0.0383333	Stance	39.968	40.413	0.445	-	D16-122 9m	1.5		0.0476667
35	swing	5530	5561	0.258333	walk	-0.0123333	Swing	40.413	40.659	0.246	607.001	D16-122 9m	1.5		0.00933333
	stance	5561	5617	0.466667	walk	0.0123333	Stance	40.659	41.138	0.479	-	D16-122 9m	1.5		-0.003
36	swing	5617	5651	0.283333	walk	0.00366667	Swing	41.138	41.425	0.287	649.394	D16-122 9m	1.5		0.00933333
	stance	5651	5719	0.566667	walk	-0.0136667	Stance	41.425	41.978	0.553	-	D16-122 9m	1.5		0.013
37	swing	5719	5748	0.241667	looking up	0.0163333	Swing	41.978	42.236	0.258	560.964	D16-122 9m	1.5		-0.000666667
	stance	5748	5809	0.508333	looking up	-0.0133333	Stance	42.236	42.731	0.495	-	D16-122 9m	1.5		0.0156667
38	swing	5809	5833	0.2	walk	0.003	Swing	42.731	42.934	0.203	702.205	D16-122 9m	1.5		0.00233333
	stance	5833	5886	0.441667	walk	0.00133333	Stance	42.934	43.377	0.443	-	D16-122 9m	1.5		0.00533333
39	swing	5886	5917	0.258333	walk	0.00966667	Swing	43.377	43.645	0.268	624.599	D16-122 9m	1.5		0.00666667
	stance	5917	6001	0.7	walk	-0.011	Stance	43.645	44.334	0.689	-	D16-122 9m	1.5		0.0163333
40	swing	6001	6024	0.191667	looking up	0.0143333	Swing	44.334	44.54	0.206	606.577	D16-122 9m	1.5		0.00533333
	stance	6024	6084	0.5	looking up	-0.018	Stance	44.54	45.022	0.482	-	D16-122 9m	1.5		0.0196667
41	swing	6084	6113	0.241667	walk	0.0113333	Swing	45.022	45.275	0.253	644.021	D16-122 9m	1.5		0.00166667
	stance	6113	6178	0.541667	walk	-0.0336667	Stance	45.275	45.783	0.508	-	D16-122 9m	1.5		0.013
42	swing	6178	6198	0.166667	looking down	0.0393333	Swing	45.783	45.989	0.206	396.231	D16-122 9m	1.5		-0.0206667
	stance	6198	6276	0.65	looking down	-0.006	Stance	45.989	46.633	0.644	-	D16-122 9m	1.5		0.0186667
44	swing	6363	6389	0.216667	walk	0.0163333	Swing	47.35	47.583	0.233	722.991	D16-122 9m	1.5		0.00466667
	stance	6389	6462	0.608333	walk	-0.0273333	Stance	47.583	48.164	0.581	-	D16-122 9m	1.5		0.021
45	swing	6462	6489	0.225	looking left	0.016	Swing	48.164	48.405	0.241	770.55	D16-122 9m	1.5		-0.00633333
	stance	6489	6536	0.391667	looking left	-0.0126667	Stance	48.405	48.784	0.379	-	D16-122 9m	1.5		0.00966667
46	swing	6536	6559	0.191667	walk	0.0103333	Swing	48.784	48.986	0.202	620.244	D16-122 9m	1.5		-0.003
	stance	6559	6621	0.516667	walk	-0.00466667	Stance	48.986	49.498	0.512	-	D16-122 9m	1.5		0.00733333
47	swing	6621	6646	0.208333	walk	0.0106667	Swing	49.498	49.717	0.219	752.183	D16-122 9m	1.5		0.00266667
	stance	6646	6715	0.575	walk	-0.008	Stance	49.717	50.284	0.567	-	D16-122 9m	1.5		0.0133333
48	swing	6715	6742	0.225	walk	0.011	Swing	50.284	50.52	0.236	657.739	D16-122 9m	1.5		0.00533333
	stance	6742	6799	0.475	walk	-0.003	Stance	50.52	50.992	0.472	-	D16-122 9m	1.5		0.0163333
49	swing	6799	6827	0.233333	walk	-0.00533333	Swing	50.992	51.22	0.228	711.545	D16-122 9m	1.5		0.0133333
	stance	6827	6882	0.458333	walk	-0.00533333	Stance	51.22	51.673	0.453	-	D16-122 9m	1.5		0.008
50	swing	6882	6909	0.225	walk	0.007	Swing	51.673	51.905	0.232	702.283	D16-122 9m	1.5		0.00266667
	stance	6909	6979	0.583333	walk	-0.0103333	Stance	51.905	52.478	0.573	-	D16-122 9m	1.5		0.00966667
51	swing	6979	7007	0.233333	walk	0.0136667	Swing	52.478	52.725	0.247	565.293	D16-122 9m	1.5		-0.000666667
	stance	7007	7070	0.525	walk	-0.003	Stance	52.725	53.247	0.522	-	D16-122 9m	1.5		0.013
52	swing	7070	7104	0.283333	walk	0.00366667	Swing	53.247	53.534	0.287	574.598	D16-122 9m	1.5		0.01
	stance	7104	7171	0.558333	walk	-0.00533333	Stance	53.534	54.087	0.553	-	D16-122 9m	1.5		0.0136667
53	swing	7171	7199	0.233333	walk	0.0136667	Swing	54.087	54.334	0.247	548.437	D16-122 9m	1.5		0.00833333
	stance	7199	7275	0.633333	walk	-0.0133333	Stance	54.334	54.954	0.62	-	D16-122 9m	1.5		0.022
54	swing	7275	7301	0.216667	walk	-0.00566667	Swing	54.954	55.165	0.211	758.7	D16-122 9m	1.5		0.00866667
	stance	7301	7348	0.391667	walk	0.00233333	Stance	55.165	55.559	0.394	-	D16-122 9m	1.5		0.003
55	swing	7348	7373	0.208333	hit gate	0.0726667	Swing	55.559	55.84	0.281	595.027	D16-122 9m	1.5		0.00533333
	stance	7373	7436	0.525	hit gate	-0.071	Stance	55.84	56.294	0.454	-	D16-122 9m	1.5		0.078
56	swing	7436	7461	0.208333	hit gate	-0.00133333	Swing	56.294	56.501	0.207	708.961	D16-122 9m	1.5		0.007
	stance	7461	7519	0.483333	hit gate	0.00166667	Stance	56.501	56.986	0.485	-	D16-122 9m	1.5		0.00566667
57	swing	7519	7544	0.208333	stopped	0.0436667	Swing	56.986	57.238	0.252	549.556	D16-122 9m	1.5		0.00733333
	stance	7544	7633	0.741667	stopped	-0.0546667	Stance	57.238	57.925	0.687	-	D16-122 9m	1.5		0.051
58	swing	7633	7665	0.266667	walk	0.0113333	Swing	57.925	58.203	0.278	415.708	D16-122 9m	1.5		-0.00366667
	stance	7665	7726	0.508333	walk	0.00266667	Stance	58.203	58.714	0.511	-	D16-122 9m	1.5		0.00766667
59	swing	7726	7756	0.25	walk	0	Swing	58.714	58.964	0.25	585.188	D16-122 9m	1.5		0.0103333
	stance	7756	7818	0.516667	walk	-0.00266667	Stance	58.964	59.478	0.514	-	D16-122 9m	1.5		0.0103333
60	swing	7818	7846	0.233333	walk	0.0106667	Swing	59.478	59.722	0.244	582.967	D16-122 9m	1.5		0.00766667
	stance	7846	7915	0.575	walk	-0.01	Stance	59.722	60.287	0.565	-	D16-122 9m	1.5		0.0183333
7	swing	1529	1555	0.216667	walk	0.0113333	Swing	11.267	11.495	0.228	606.282	D16-122 9m	2		0
	stance	1555	1605	0.416667	walk	-0.00666667	Stance	11.495	11.905	0.41	-	D16-122 9m	2		0.0113333
8	swing	1605	1630	0.208333	walk	0.00166667	Swing	11.905	12.115	0.21	787.086	D16-122 9m	2		0.00466667
	stance	1630	1678	0.4	walk	-0.004	Stance	12.115	12.511	0.396	-	D16-122 9m	2		0.00633333
9	swing	1678	1701	0.191667	walk	0.0273333	Swing	12.511	12.73	0.219	777.413	D16-122 9m	2		0.00233333
	stance	1701	1763	0.516667	walk	-0.0226667	Stance	12.73	13.224	0.494	-	D16-122 9m	2		0.0296667
10	swing	1763	1791	0.233333	walk	0.00866667	Swing	13.224	13.466	0.242	678.701	D16-122 9m	2		0.007
	stance	1791	1854	0.525	walk	-0.008	Stance	13.466	13.983	0.517	-	D16-122 9m	2		0.0156667
11	swing	1854	1879	0.208333	walk	-0.00533333	Swing	13.983	14.186	0.203	786.091	D16-122 9m	2		0.00766667
	stance	1879	1932	0.441667	walk	0.00133333	Stance	14.186	14.629	0.443	-	D16-122 9m	2		0.00233333
12	swing	1932	1961	0.241667	walk	0.00333333	Swing	14.629	14.874	0.245	665.292	D16-122 9m	2		0.00366667
	stance	1961	2016	0.458333	walk	-0.00733333	Stance	14.874	15.325	0.451	-	D16-122 9m	2		0.007
13	swing	2016	2043	0.225	walk	-0.003	Swing	15.325	15.547	0.222	698.85	D16-122 9m	2		-0.000333333
	stance	2043	2095	0.433333	walk	0.00866667	Stance	15.547	15.989	0.442	-	D16-122 9m	2		-0.00333333
14	swing	2095	2121	0.216667	walk	0.00233333	Swing	15.989	16.208	0.219	665.901	D16-122 9m	2		0.00533333
	stance	2121	2170	0.408333	walk	-0.00133333	Stance	16.208	16.615	0.407	-	D16-122 9m	2		0.00766667
15	swing	2170	2196	0.216667	walk	0.0273333	Swing	16.615	16.859	0.244	675.725	D16-122 9m	2		0.00633333
	stance	2196	2257	0.508333	walk	-0.0313333	Stance	16.859	17.336	0.477	-	D16-122 9m	2		0.0336667
16	swing	2257	2281	0.2	walk	0.013	Swing	17.336	17.549	0.213	724.896	D16-122 9m	2		0.00233333
	stance	2281	2334	0.441667	walk	-0.00866667	Stance	17.549	17.982	0.433	-	D16-122 9m	2		0.0153333
17	swing	2334	2363	0.241667	walk	-0.00166667	Swing	17.982	18.222	0.24	834.62	D16-122 9m	2		0.00666667
	stance	2363	2413	0.416667	walk	0.00633333	Stance	18.222	18.645	0.423	-	D16-122 9m	2		0.005
18	swing	2413	2450	0.308333	walk	-0.00433333	Swing	18.645	18.949	0.304	668.244	D16-122 9m	2		0.0113333
	stance	2450	2498	0.4	walk	-0.009	Stance	18.949	19.34	0.391	-	D16-122 9m	2		0.007
19	swing	2498	2521	0.191667	hit gate	0.00533333	Swing	19.34	19.537	0.197	838.099	D16-122 9m	2		-0.002
	stance	2521	2559	0.316667	hit gate	0.00533333	Stance	19.537	19.859	0.322	-	D16-122 9m	2		0.00333333
20	swing	2559	2585	0.216667	hit gate	-0.00466667	Swing	19.859	20.071	0.212	729.137	D16-122 9m	2		0.00866667
	stance	2585	2635	0.416667	hit gate	-0.00866667	Stance	20.071	20.479	0.408	-	D16-122 9m	2		0.004
21	swing	2635	2663	0.233333	hit gate	0.0336667	Swing	20.479	20.746	0.267	510.126	D16-122 9m	2		-0.00466667
	stance	2663	2711	0.4	hit gate	-0.032	Stance	20.746	21.114	0.368	-	D16-122 9m	2		0.029
22	swing	2711	2732	0.175	hit gate	0.075	Swing	21.114	21.364	0.25	717.487	D16-122 9m	2		-0.003
	stance	2732	2814	0.683333	hit gate	-0.0543333	Stance	21.364	21.993	0.629	-	D16-122 9m	2		0.072
23	swing	2814	2856	0.35	half step	-0.015	Swing	21.993	22.328	0.335	308.384	D16-122 9m	2		0.0176667
	stance	2856	2884	0.233333	half step	0.00866667	Stance	22.328	22.57	0.242	-	D16-122 9m	2		0.00266667
24	swing	2884	2911	0.225	walk	-0.009	Swing	22.57	22.786	0.216	829.505	D16-122 9m	2		0.0113333
	stance	2911	2960	0.408333	walk	0.00166667	Stance	22.786	23.196	0.41	-	D16-122 9m	2		0.00233333
25	swing	2960	2993	0.275	walk	-0.002	Swing	23.196	23.469	0.273	499.974	D16-122 9m	2		0.004
	stance	2993	3044	0.425	walk	-0.007	Stance	23.469	23.887	0.418	-	D16-122 9m	2		0.002
26	swing	3044	3075	0.258333	walk	0.0106667	Swing	23.887	24.156	0.269	691.7	D16-122 9m	2		-0.005
	stance	3075	3123	0.4	walk	-0.005	Stance	24.156	24.551	0.395	-	D16-122 9m	2		0.00566667
27	swing	3123	3148	0.208333	walk	0.00966667	Swing	24.551	24.769	0.218	672.822	D16-122 9m	2		0.000666667
	stance	3148	3209	0.508333	walk	-0.0173333	Stance	24.769	25.26	0.491	-	D16-122 9m	2		0.0103333
28	swing	3209	3234	0.208333	walk	0.00466667	Swing	25.26	25.473	0.213	685.784	D16-122 9m	2		-0.007
	stance	3234	3275	0.341667	walk	0.00533333	Stance	25.473	25.82	0.347	-	D16-122 9m	2		-0.00233333
29	swing	3275	3303	0.233333	walk	0.00366667	Swing	25.82	26.057	0.237	690.208	D16-122 9m	2		0.003
	stance	3303	3346	0.358333	walk	-0.00333333	Stance	26.057	26.412	0.355	-	D16-122 9m	2		0.00666667
30	swing	3346	3372	0.216667	looking up	-0.0136667	Swing	26.412	26.615	0.203	683.652	D16-122 9m	2		0.00333333
	stance	3372	3438	0.55	looking up	0.005	Stance	26.615	27.17	0.555	-	D16-122 9m	2		-0.0103333
31	swing	3438	3461	0.191667	looking up	0.0813333	Swing	27.17	27.443	0.273	587.058	D16-122 9m	2		-0.00533333
	stance	3461	3523	0.516667	looking up	-0.0806667	Stance	27.443	27.879	0.436	-	D16-122 9m	2		0.076
32	swing	3523	3550	0.225	walk	0.005	Swing	27.879	28.109	0.23	657.326	D16-122 9m	2		-0.00466667
	stance	3550	3597	0.391667	walk	0.00933333	Stance	28.109	28.51	0.401	-	D16-122 9m	2		0.000333333
33	swing	3597	3622	0.208333	walk	-0.00133333	Swing	28.51	28.717	0.207	698.706	D16-122 9m	2		0.00966667
	stance	3622	3669	0.391667	walk	-0.00466667	Stance	28.717	29.104	0.387	-	D16-122 9m	2		0.00833333
34	swing	3669	3694	0.208333	walk	0.00466667	Swing	29.104	29.317	0.213	706.246	D16-122 9m	2		0.00366667
	stance	3694	3743	0.408333	walk	-0.00933333	Stance	29.317	29.716	0.399	-	D16-122 9m	2		0.00833333
35	swing	3743	3770	0.225	walk	0.006	Swing	29.716	29.947	0.231	653.066	D16-122 9m	2		-0.001
	stance	3770	3831	0.508333	walk	-0.00633333	Stance	29.947	30.449	0.502	-	D16-122 9m	2		0.005
36	swing	3831	3857	0.216667	walk	0.00333333	Swing	30.449	30.669	0.22	584.853	D16-122 9m	2		-0.00133333
	stance	3857	3905	0.4	walk	0.002	Stance	30.669	31.071	0.402	-	D16-122 9m	2		0.002
37	swing	3905	3935	0.25	walk	-0.022	Swing	31.071	31.299	0.228	663.006	D16-122 9m	2		0.004
	stance	3935	3985	0.416667	walk	0.0193333	Stance	31.299	31.735	0.436	-	D16-122 9m	2		-0.018
38	swing	3985	4013	0.233333	walk	0.000666667	Swing	31.735	31.969	0.234	597.012	D16-122 9m	2		0.00133333
	stance	4013	4078	0.541667	walk	0.000333333	Stance	31.969	32.511	0.542	-	D16-122 9m	2		0.002
39	swing	4078	4102	0.2	looking up	-0.004	Swing	32.511	32.707	0.196	634.975	D16-122 9m	2		0.00233333
	stance	4102	4168	0.55	looking up	0.001	Stance	32.707	33.258	0.551	-	D16-122 9m	2		-0.00166667
40	swing	4168	4199	0.258333	looking up	0.0116667	Swing	33.258	33.528	0.27	593.952	D16-122 9m	2		-0.000666667
	stance	4199	4244	0.375	looking up	-0.006	Stance	33.528	33.897	0.369	-	D16-122 9m	2		0.011
41	swing	4244	4266	0.183333	walk	-0.0163333	Swing	33.897	34.064	0.167	854.645	D16-122 9m	2		0.005
	stance	4266	4307	0.341667	walk	0.0233333	Stance	34.064	34.429	0.365	-	D16-122 9m	2		-0.0113333
42	swing	4307	4331	0.2	walk	-0.007	Swing	34.429	34.622	0.193	863.265	D16-122 9m	2		0.012
	stance	4331	4373	0.35	walk	-0.001	Stance	34.622	34.971	0.349	-	D16-122 9m	2		0.005
43	swing	4373	4399	0.216667	walk	-0.00366667	Swing	34.971	35.184	0.213	768.787	D16-122 9m	2		0.004
	stance	4399	4450	0.425	walk	-0.001	Stance	35.184	35.608	0.424	-	D16-122 9m	2		0.000333333
44	swing	4450	4477	0.225	walk	0.002	Swing	35.608	35.835	0.227	636.773	D16-122 9m	2		-0.000666667
	stance	4477	4538	0.508333	walk	0.00566667	Stance	35.835	36.349	0.514	-	D16-122 9m	2		0.00133333
45	swing	4538	4566	0.233333	walk	-0.0133333	Swing	36.349	36.569	0.22	529.849	D16-122 9m	2		0.007
	stance	4566	4615	0.408333	walk	0.00666667	Stance	36.569	36.984	0.415	-	D16-122 9m	2		-0.00633333
46	swing	4615	4641	0.216667	walk	0.00633333	Swing	36.984	37.207	0.223	679.463	D16-122 9m	2		0.000333333
	stance	4641	4698	0.475	walk	-0.002	Stance	37.207	37.68	0.473	-	D16-122 9m	2		0.00666667
47	swing	4698	4730	0.266667	walk	0.000333333	Swing	37.68	37.947	0.267	586.06	D16-122 9m	2		0.00466667
	stance	4730	4788	0.483333	walk	-0.00533333	Stance	37.947	38.425	0.478	-	D16-122 9m	2		0.005
48	swing	4788	4814	0.216667	walk	0.00533333	Swing	38.425	38.647	0.222	675.067	D16-122 9m	2		-0.000333333
	stance	4814	4868	0.45	walk	-0.007	Stance	38.647	39.09	0.443	-	D16-122 9m	2		0.005
49	swing	4868	4896	0.233333	walk	0.00266667	Swing	39.09	39.326	0.236	613.785	D16-122 9m	2		-0.002
	stance	4896	4954	0.483333	walk	-0.00233333	Stance	39.326	39.807	0.481	-	D16-122 9m	2		0.000666667
50	swing	4954	4982	0.233333	walk	-0.00833333	Swing	39.807	40.032	0.225	576.35	D16-122 9m	2		-0.00166667
	stance	4982	5040	0.483333	walk	0.0146667	Stance	40.032	40.53	0.498	-	D16-122 9m	2		-0.01
51	swing	5040	5068	0.233333	walk	0.00866667	Swing	40.53	40.772	0.242	607.527	D16-122 9m	2		0.00466667
	stance	5068	5119	0.425	walk	-0.009	Stance	40.772	41.188	0.416	-	D16-122 9m	2		0.0133333
52	swing	5119	5147	0.233333	walk	0.00366667	Swing	41.188	41.425	0.237	794.625	D16-122 9m	2		0.00433333
	stance	5147	5205	0.483333	walk	-0.00833333	Stance	41.425	41.9	0.475	-	D16-122 9m	2		0.008
53	swing	5205	5239	0.283333	walk	0.00266667	Swing	41.9	42.186	0.286	481.378	D16-122 9m	2		-0.000333333
	stance	5239	5289	0.416667	walk	-0.00266667	Stance	42.186	42.6	0.414	-	D16-122 9m	2		0.00233333
8	swing	1568	1593	0.208333	walk	0.00666667	Swing	11.961	12.176	0.215	563.044	D16-122 9m	2.5		0
	stance	1593	1638	0.375	walk	0.001	Stance	12.176	12.552	0.376	-	D16-122 9m	2.5		0.00666667
9	swing	1638	1665	0.225	walk	0	Swing	12.552	12.777	0.225	675.07	D16-122 9m	2.5		0.00766667
	stance	1665	1701	0.3	walk	0.003	Stance	12.777	13.08	0.303	-	D16-122 9m	2.5		0.00766667
10	swing	1701	1727	0.216667	walk	0.00233333	Swing	13.08	13.299	0.219	792.907	D16-122 9m	2.5		0.0106667
	stance	1727	1761	0.283333	walk	-0.00433333	Stance	13.299	13.578	0.279	-	D16-122 9m	2.5		0.013
11	swing	1761	1789	0.233333	walk	-0.00433333	Swing	13.578	13.807	0.229	768.366	D16-122 9m	2.5		0.00866667
	stance	1789	1832	0.358333	walk	0.00366667	Stance	13.807	14.169	0.362	-	D16-122 9m	2.5		0.00433333
12	swing	1832	1858	0.216667	walk	0.00333333	Swing	14.169	14.389	0.22	663.948	D16-122 9m	2.5		0.008
	stance	1858	1913	0.458333	walk	-0.00733333	Stance	14.389	14.84	0.451	-	D16-122 9m	2.5		0.0113333
13	swing	1913	1935	0.183333	walk	0.0356667	Swing	14.84	15.059	0.219	665.123	D16-122 9m	2.5		0.004
	stance	1935	1987	0.433333	walk	-0.0353333	Stance	15.059	15.457	0.398	-	D16-122 9m	2.5		0.0396667
14	swing	1987	2016	0.241667	walk	0.00533333	Swing	15.457	15.704	0.247	624.868	D16-122 9m	2.5		0.00433333
	stance	2016	2063	0.391667	walk	-0.00666667	Stance	15.704	16.089	0.385	-	D16-122 9m	2.5		0.00966667
15	swing	2063	2088	0.208333	walk	0.00366667	Swing	16.089	16.301	0.212	735.96	D16-122 9m	2.5		0.003
	stance	2088	2130	0.35	walk	-0.013	Stance	16.301	16.638	0.337	-	D16-122 9m	2.5		0.00666667
16	swing	2130	2155	0.208333	walk	0.0206667	Swing	16.638	16.867	0.229	513.853	D16-122 9m	2.5		-0.00633333
	stance	2155	2197	0.35	walk	0	Stance	16.867	17.217	0.35	-	D16-122 9m	2.5		0.0143333
17	swing	2197	2223	0.216667	walk	-0.00766667	Swing	17.217	17.426	0.209	794.868	D16-122 9m	2.5		0.0143333
	stance	2223	2263	0.333333	walk	-0.00133333	Stance	17.426	17.758	0.332	-	D16-122 9m	2.5		0.00666667
18	swing	2263	2290	0.225	walk	-0.004	Swing	17.758	17.979	0.221	767.943	D16-122 9m	2.5		0.00533333
	stance	2290	2334	0.366667	walk	0.00333333	Stance	17.979	18.349	0.37	-	D16-122 9m	2.5		0.00133333
19	swing	2334	2363	0.241667	walk	0.000333333	Swing	18.349	18.591	0.242	717.624	D16-122 9m	2.5		0.00466667
	stance	2363	2410	0.391667	walk	0.0123333	Stance	18.591	18.995	0.404	-	D16-122 9m	2.5		0.005
20	swing	2410	2442	0.266667	looking left	-0.00566667	Swing	18.995	19.256	0.261	679.745	D16-122 9m	2.5		0.0173333
	stance	2442	2489	0.391667	looking left	-0.00766667	Stance	19.256	19.64	0.384	-	D16-122 9m	2.5		0.0116667
21	swing	2489	2518	0.241667	looking left	0.00533333	Swing	19.64	19.887	0.247	651.299	D16-122 9m	2.5		0.004
	stance	2518	2563	0.375	looking left	-0.002	Stance	19.887	20.26	0.373	-	D16-122 9m	2.5		0.00933333
22	swing	2563	2590	0.225	walk	0.003	Swing	20.26	20.488	0.228	721.563	D16-122 9m	2.5		0.00733333
	stance	2590	2627	0.308333	walk	0.00366667	Stance	20.488	20.8	0.312	-	D16-122 9m	2.5		0.0103333
23	swing	2627	2654	0.225	walk	-0.008	Swing	20.8	21.017	0.217	736.534	D16-122 9m	2.5		0.014
	stance	2654	2685	0.258333	walk	0.00266667	Stance	21.017	21.278	0.261	-	D16-122 9m	2.5		0.006
24	swing	2685	2712	0.225	walk	-0.055	Swing	21.278	21.448	0.17	647.02	D16-122 9m	2.5		0.00866667
	stance	2712	2758	0.383333	walk	0.0566667	Stance	21.448	21.888	0.44	-	D16-122 9m	2.5		-0.0463333
25	swing	2758	2783	0.208333	looking up	0.00166667	Swing	21.888	22.098	0.21	598.078	D16-122 9m	2.5		0.0103333
	stance	2783	2834	0.425	looking up	-0.015	Stance	22.098	22.508	0.41	-	D16-122 9m	2.5		0.012
26	swing	2834	2864	0.25	looking up	0.018	Swing	22.508	22.776	0.268	507.184	D16-122 9m	2.5		-0.003
	stance	2864	2911	0.391667	looking up	-0.00866667	Stance	22.776	23.159	0.383	-	D16-122 9m	2.5		0.015
27	swing	2911	2937	0.216667	walk	-0.000666667	Swing	23.159	23.375	0.216	686.856	D16-122 9m	2.5		0.00633333
	stance	2937	2973	0.3	walk	0.011	Stance	23.375	23.686	0.311	-	D16-122 9m	2.5		0.00566667
28	swing	2973	3000	0.225	walk	-0.006	Swing	23.686	23.905	0.219	753.563	D16-122 9m	2.5		0.0166667
	stance	3000	3032	0.266667	walk	0.00333333	Stance	23.905	24.175	0.27	-	D16-122 9m	2.5		0.0106667
29	swing	3032	3058	0.216667	hit gate	0.00733333	Swing	24.175	24.399	0.224	540.835	D16-122 9m	2.5		0.014
	stance	3058	3099	0.341667	hit gate	-0.0146667	Stance	24.399	24.726	0.327	-	D16-122 9m	2.5		0.0213333
30	swing	3099	3125	0.216667	walk	0.00133333	Swing	24.726	24.944	0.218	630.507	D16-122 9m	2.5		0.00666667
	stance	3125	3192	0.558333	walk	-0.0133333	Stance	24.944	25.489	0.545	-	D16-122 9m	2.5		0.008
31	swing	3192	3217	0.208333	looking up	0.0176667	Swing	25.489	25.715	0.226	525.341	D16-122 9m	2.5		-0.00533333
	stance	3217	3261	0.366667	looking up	-0.00466667	Stance	25.715	26.077	0.362	-	D16-122 9m	2.5		0.0123333
32	swing	3261	3289	0.233333	looking up	0.00866667	Swing	26.077	26.319	0.242	468.518	D16-122 9m	2.5		0.00766667
	stance	3289	3332	0.358333	looking up	-0.0113333	Stance	26.319	26.666	0.347	-	D16-122 9m	2.5		0.0163333
33	swing	3332	3361	0.241667	walk	0.0603333	Swing	26.666	26.968	0.302	604.122	D16-122 9m	2.5		0.005
	stance	3361	3406	0.375	walk	-0.056	Stance	26.968	27.287	0.319	-	D16-122 9m	2.5		0.0653333
34	swing	3406	3432	0.216667	walk	0.00333333	Swing	27.287	27.507	0.22	734.241	D16-122 9m	2.5		0.00933333
	stance	3432	3468	0.3	walk	0	Stance	27.507	27.807	0.3	-	D16-122 9m	2.5		0.0126667
35	swing	3468	3494	0.216667	walk	-0.000666667	Swing	27.807	28.023	0.216	876.689	D16-122 9m	2.5		0.0126667
	stance	3494	3526	0.266667	walk	0.00333333	Stance	28.023	28.293	0.27	-	D16-122 9m	2.5		0.012
36	swing	3526	3554	0.233333	walk	-0.000333333	Swing	28.293	28.526	0.233	695.095	D16-122 9m	2.5		0.0153333
	stance	3554	3600	0.383333	walk	-0.0143333	Stance	28.526	28.895	0.369	-	D16-122 9m	2.5		0.015
37	swing	3600	3628	0.233333	walk	0.00666667	Swing	28.895	29.135	0.24	570.418	D16-122 9m	2.5		0.000666667
	stance	3628	3678	0.416667	walk	0.00133333	Stance	29.135	29.553	0.418	-	D16-122 9m	2.5		0.00733333
38	swing	3678	3707	0.241667	walk	-0.00166667	Swing	29.553	29.793	0.24	662.928	D16-122 9m	2.5		0.00866667
	stance	3707	3747	0.333333	walk	0.000666667	Stance	29.793	30.127	0.334	-	D16-122 9m	2.5		0.007
39	swing	3747	3774	0.225	walk	-0.001	Swing	30.127	30.351	0.224	618.08	D16-122 9m	2.5		0.00766667
	stance	3774	3812	0.316667	walk	-0.00366667	Stance	30.351	30.664	0.313	-	D16-122 9m	2.5		0.00666667
40	swing	3812	3839	0.225	walk	-0.001	Swing	30.664	30.888	0.224	582.664	D16-122 9m	2.5		0.003
	stance	3839	3882	0.358333	walk	-0.0133333	Stance	30.888	31.233	0.345	-	D16-122 9m	2.5		0.002
41	swing	3882	3912	0.25	walk	-0.012	Swing	31.233	31.471	0.238	521.055	D16-122 9m	2.5		-0.0113333
	stance	3912	3961	0.408333	walk	0.0316667	Stance	31.471	31.911	0.44	-	D16-122 9m	2.5		-0.0233333
42	swing	3961	3990	0.241667	walk	0.000333333	Swing	31.911	32.153	0.242	641.741	D16-122 9m	2.5		0.00833333
	stance	3990	4040	0.416667	walk	0.00233333	Stance	32.153	32.572	0.419	-	D16-122 9m	2.5		0.00866667
43	swing	4040	4068	0.233333	walk	-0.0223333	Swing	32.572	32.783	0.211	608.525	D16-122 9m	2.5		0.011
	stance	4068	4122	0.45	walk	0.029	Stance	32.783	33.262	0.479	-	D16-122 9m	2.5		-0.0113333
44	swing	4122	4146	0.2	walk	-0.008	Swing	33.262	33.454	0.192	929.118	D16-122 9m	2.5		0.0176667
	stance	4146	4192	0.383333	walk	-0.00433333	Stance	33.454	33.833	0.379	-	D16-122 9m	2.5		0.00966667
45	swing	4192	4217	0.208333	walk	-0.000333333	Swing	33.833	34.041	0.208	796.488	D16-122 9m	2.5		0.00533333
	stance	4217	4259	0.35	walk	0.013	Stance	34.041	34.404	0.363	-	D16-122 9m	2.5		0.005
46	swing	4259	4286	0.225	walk	-0.014	Swing	34.404	34.615	0.211	728.967	D16-122 9m	2.5		0.018
	stance	4286	4329	0.358333	walk	0.0376667	Stance	34.615	35.011	0.396	-	D16-122 9m	2.5		0.004
47	swing	4329	4356	0.225	walk	-0.035	Swing	35.011	35.201	0.19	582.754	D16-122 9m	2.5		0.0416667
	stance	4356	4404	0.4	walk	-0.003	Stance	35.201	35.598	0.397	-	D16-122 9m	2.5		0.00666667
48	swing	4404	4431	0.225	walk	0.004	Swing	35.598	35.827	0.229	617.977	D16-122 9m	2.5		0.00366667
	stance	4431	4467	0.3	walk	0.002	Stance	35.827	36.129	0.302	-	D16-122 9m	2.5		0.00766667
49	swing	4467	4496	0.241667	looking right	-0.0846667	Swing	36.129	36.286	0.157	646.925	D16-122 9m	2.5		0.00966667
	stance	4496	4556	0.5	looking right	0.081	Stance	36.286	36.867	0.581	-	D16-122 9m	2.5		-0.075
50	swing	4556	4583	0.225	looking right	0.01	Swing	36.867	37.102	0.235	541.925	D16-122 9m	2.5		0.006
	stance	4583	4633	0.416667	looking right	-0.0186667	Stance	37.102	37.5	0.398	-	D16-122 9m	2.5		0.016
10	swing	1379	1403	0.2	walk	0.022	Swing	10.96	11.182	0.222	633.041	D16-122 9m	3		0
	stance	1403	1437	0.283333	walk	-0.0253333	Stance	11.182	11.44	0.258	-	D16-122 9m	3		0.022
11	swing	1437	1462	0.208333	walk	0.00566667	Swing	11.44	11.654	0.214	648.477	D16-122 9m	3		-0.00333333
	stance	1462	1495	0.275	walk	-0.001	Stance	11.654	11.928	0.274	-	D16-122 9m	3		0.00233333
12	swing	1495	1521	0.216667	walk	0.00233333	Swing	11.928	12.147	0.219	579.745	D16-122 9m	3		0.00133333
	stance	1521	1554	0.275	walk	-0.002	Stance	12.147	12.42	0.273	-	D16-122 9m	3		0.00366667
13	swing	1554	1583	0.241667	walk	0.00433333	Swing	12.42	12.666	0.246	647.029	D16-122 9m	3		0.00166667
	stance	1583	1619	0.3	walk	0.014	Stance	12.666	12.98	0.314	-	D16-122 9m	3		0.006
14	swing	1619	1645	0.216667	walk	0.00333333	Swing	12.98	13.2	0.22	653.66	D16-122 9m	3		0.02
	stance	1645	1683	0.316667	walk	-0.0206667	Stance	13.2	13.496	0.296	-	D16-122 9m	3		0.0233333
15	swing	1683	1710	0.225	walk	-0.003	Swing	13.496	13.718	0.222	704.096	D16-122 9m	3		0.00266667
	stance	1710	1741	0.258333	walk	0.00166667	Stance	13.718	13.978	0.26	-	D16-122 9m	3		-0.000333333
16	swing	1741	1767	0.216667	walk	0.000333333	Swing	13.978	14.195	0.217	830.464	D16-122 9m	3		0.00133333
	stance	1767	1799	0.266667	walk	0.00233333	Stance	14.195	14.464	0.269	-	D16-122 9m	3		0.00166667
17	swing	1799	1825	0.216667	walk	0.00433333	Swing	14.464	14.685	0.221	624	D16-122 9m	3		0.004
	stance	1825	1861	0.3	walk	-0.008	Stance	14.685	14.977	0.292	-	D16-122 9m	3		0.00833333
18	swing	1861	1888	0.225	walk	-0.044	Swing	14.977	15.158	0.181	620.731	D16-122 9m	3		0.000333333
	stance	1888	1929	0.341667	walk	0.0403333	Stance	15.158	15.54	0.382	-	D16-122 9m	3		-0.0436667
19	swing	1929	1954	0.208333	walk	0.00766667	Swing	15.54	15.756	0.216	610.986	D16-122 9m	3		-0.00333333
	stance	1954	1996	0.35	walk	-0.004	Stance	15.756	16.102	0.346	-	D16-122 9m	3		0.00433333
20	swing	1996	2020	0.2	looking up	-0.002	Swing	16.102	16.3	0.198	570.856	D16-122 9m	3		0.000333333
	stance	2020	2061	0.341667	looking up	0.00333333	Stance	16.3	16.645	0.345	-	D16-122 9m	3		-0.00166667
21	swing	2061	2086	0.208333	looking up	-0.00633333	Swing	16.645	16.847	0.202	453.629	D16-122 9m	3		0.00166667
	stance	2086	2120	0.283333	looking up	0.0166667	Stance	16.847	17.147	0.3	-	D16-122 9m	3		-0.00466667
22	swing	2120	2145	0.208333	walk	-0.0353333	Swing	17.147	17.32	0.173	814.279	D16-122 9m	3		0.012
	stance	2145	2176	0.258333	walk	0.0316667	Stance	17.32	17.61	0.29	-	D16-122 9m	3		-0.0233333
23	swing	2176	2201	0.208333	trot	0.00966667	Swing	17.61	17.828	0.218	860.396	D16-122 9m	3		0.00833333
	stance	2201	2234	0.275	trot	-0.015	Stance	17.828	18.088	0.26	-	D16-122 9m	3		0.018
24	swing	2234	2260	0.216667	walk	0.0233333	Swing	18.088	18.328	0.24	857.092	D16-122 9m	3		0.003
	stance	2260	2292	0.266667	walk	-0.0236667	Stance	18.328	18.571	0.243	-	D16-122 9m	3		0.0263333
25	swing	2292	2319	0.225	walk	0	Swing	18.571	18.796	0.225	799.473	D16-122 9m	3		0.00266667
	stance	2319	2358	0.325	walk	-0.002	Stance	18.796	19.119	0.323	-	D16-122 9m	3		0.00266667
26	swing	2358	2385	0.225	walk	-0.011	Swing	19.119	19.333	0.214	585.145	D16-122 9m	3		0.000666667
	stance	2385	2422	0.308333	walk	0.00766667	Stance	19.333	19.649	0.316	-	D16-122 9m	3		-0.0103333
27	swing	2422	2448	0.216667	walk	0.00133333	Swing	19.649	19.867	0.218	725.131	D16-122 9m	3		-0.00266667
	stance	2448	2480	0.266667	walk	0.00433333	Stance	19.867	20.138	0.271	-	D16-122 9m	3		-0.00133333
28	swing	2480	2508	0.233333	walk	-0.00333333	Swing	20.138	20.368	0.23	761.261	D16-122 9m	3		0.003
	stance	2508	2545	0.308333	walk	-0.00633333	Stance	20.368	20.67	0.302	-	D16-122 9m	3		-0.000333333
29	swing	2545	2569	0.2	walk	0.006	Swing	20.67	20.876	0.206	642.728	D16-122 9m	3		-0.00666667
	stance	2569	2607	0.316667	walk	-0.000666667	Stance	20.876	21.192	0.316	-	D16-122 9m	3		-0.000666667
30	swing	2607	2631	0.2	walk	0.004	Swing	21.192	21.396	0.204	668.627	D16-122 9m	3		-0.00133333
	stance	2631	2664	0.275	walk	-0.002	Stance	21.396	21.669	0.273	-	D16-122 9m	3		0.00266667
31	swing	2664	2694	0.25	walk	-0.019	Swing	21.669	21.9	0.231	544.576	D16-122 9m	3		0.000666667
	stance	2694	2727	0.275	walk	0.015	Stance	21.9	22.19	0.29	-	D16-122 9m	3		-0.0183333
32	swing	2727	2754	0.225	trot	0.01	Swing	22.19	22.425	0.235	744.392	D16-122 9m	3		-0.00333333
	stance	2754	2784	0.25	trot	-0.004	Stance	22.425	22.671	0.246	-	D16-122 9m	3		0.00666667
33	swing	2784	2810	0.216667	hit gate	0.00233333	Swing	22.671	22.89	0.219	754.573	D16-122 9m	3		0.00266667
	stance	2810	2848	0.316667	hit gate	-0.0156667	Stance	22.89	23.191	0.301	-	D16-122 9m	3		0.005
34	swing	2848	2873	0.208333	walk	0.0176667	Swing	23.191	23.417	0.226	556.944	D16-122 9m	3		-0.0106667
	stance	2873	2920	0.391667	walk	-0.00566667	Stance	23.417	23.803	0.386	-	D16-122 9m	3		0.007
35	swing	2920	2945	0.208333	walk	0.000666667	Swing	23.803	24.012	0.209	676.198	D16-122 9m	3		0.00133333
	stance	2945	2987	0.35	walk	0.002	Stance	24.012	24.364	0.352	-	D16-122 9m	3		0.002
36	swing	2987	3011	0.2	trot	-0.015	Swing	24.364	24.549	0.185	821.667	D16-122 9m	3		0.004
	stance	3011	3041	0.25	trot	0.018	Stance	24.549	24.817	0.268	-	D16-122 9m	3		-0.011
37	swing	3041	3071	0.25	jump forward	-0.001	Swing	24.817	25.066	0.249	803.413	D16-122 9m	3		0.007
	stance	3071	3097	0.216667	jump forward	-0.00366667	Stance	25.066	25.279	0.213	-	D16-122 9m	3		0.006
38	swing	3097	3124	0.225	hit gate	0.003	Swing	25.279	25.507	0.228	743.348	D16-122 9m	3		0.00233333
	stance	3124	3164	0.333333	hit gate	-0.0143333	Stance	25.507	25.826	0.319	-	D16-122 9m	3		0.00533333
39	swing	3164	3188	0.2	walk	0.016	Swing	25.826	26.042	0.216	511.961	D16-122 9m	3		-0.009
	stance	3188	3236	0.4	walk	-0.007	Stance	26.042	26.435	0.393	-	D16-122 9m	3		0.007
40	swing	3236	3265	0.241667	walk	0.00233333	Swing	26.435	26.679	0.244	580.925	D16-122 9m	3		-1.77636e-15
	stance	3265	3310	0.375	walk	-0.001	Stance	26.679	27.053	0.374	-	D16-122 9m	3		0.00233333
41	swing	3310	3335	0.208333	walk	0.00466667	Swing	27.053	27.266	0.213	843.418	D16-122 9m	3		0.00133333
	stance	3335	3372	0.308333	walk	0.000666667	Stance	27.266	27.575	0.309	-	D16-122 9m	3		0.006
42	swing	3372	3397	0.208333	walk	0.0136667	Swing	27.575	27.797	0.222	852.294	D16-122 9m	3		0.00666667
	stance	3397	3433	0.3	walk	-0.015	Stance	27.797	28.082	0.285	-	D16-122 9m	3		0.0203333
43	swing	3433	3458	0.208333	trot	-0.00733333	Swing	28.082	28.283	0.201	741.423	D16-122 9m	3		0.00533333
	stance	3458	3488	0.25	trot	0.008	Stance	28.283	28.541	0.258	-	D16-122 9m	3		-0.002
44	swing	3488	3518	0.25	trot	-0.006	Swing	28.541	28.785	0.244	720.5	D16-122 9m	3		0.006
	stance	3518	3548	0.25	trot	0.002	Stance	28.785	29.037	0.252	-	D16-122 9m	3		0
45	swing	3548	3574	0.216667	walk	0.00433333	Swing	29.037	29.258	0.221	652.249	D16-122 9m	3		0.002
	stance	3574	3620	0.383333	walk	-0.0103333	Stance	29.258	29.631	0.373	-	D16-122 9m	3		0.00633333
46	swing	3620	3645	0.208333	walk	0.00166667	Swing	29.631	29.841	0.21	591.183	D16-122 9m	3		-0.004
	stance	3645	3696	0.425	walk	0.001	Stance	29.841	30.267	0.426	-	D16-122 9m	3		-0.00233333
47	swing	3696	3720	0.2	walk	-0.007	Swing	30.267	30.46	0.193	740.727	D16-122 9m	3		-0.00133333
	stance	3720	3757	0.308333	walk	0.0156667	Stance	30.46	30.784	0.324	-	D16-122 9m	3		-0.00833333
48	swing	3757	3781	0.2	walk	-0.016	Swing	30.784	30.968	0.184	721.545	D16-122 9m	3		0.00733333
	stance	3781	3813	0.266667	walk	0.0123333	Stance	30.968	31.247	0.279	-	D16-122 9m	3		-0.00866667
49	swing	3813	3838	0.208333	walk	-0.000333333	Swing	31.247	31.455	0.208	729.429	D16-122 9m	3		0.00366667
	stance	3838	3870	0.266667	walk	-0.00566667	Stance	31.455	31.716	0.261	-	D16-122 9m	3		0.00333333
50	swing	3870	3894	0.2	looking up	0.011	Swing	31.716	31.927	0.211	755.446	D16-122 9m	3		-0.00233333
	stance	3894	3934	0.333333	looking up	-0.0163333	Stance	31.927	32.244	0.317	-	D16-122 9m	3		0.00866667
51	swing	3934	3959	0.208333	walk	0.00866667	Swing	32.244	32.461	0.217	569.198	D16-122 9m	3		-0.00766667
	stance	3959	4000	0.341667	walk	-0.0126667	Stance	32.461	32.79	0.329	-	D16-122 9m	3		0.001
52	swing	4000	4024	0.2	walk	-0.008	Swing	32.79	32.982	0.192	529.878	D16-122 9m	3		-0.0116667
	stance	4024	4058	0.283333	walk	0.0286667	Stance	32.982	33.294	0.312	-	D16-122 9m	3		-0.0196667
53	swing	4058	4082	0.2	walk	-0.002	Swing	33.294	33.492	0.198	889.964	D16-122 9m	3		0.009
	stance	4082	4115	0.275	walk	-0.004	Stance	33.492	33.763	0.271	-	D16-122 9m	3		0.007
10	swing	1476	1502	0.216667	walk	0.0203333	Swing	10.509	10.746	0.237	655.841	D16-122 9m	3.5		0
	stance	1502	1532	0.25	walk	-0.027	Stance	10.746	10.969	0.223	-	D16-122 9m	3.5		0.0203333
11	swing	1532	1557	0.208333	walk	-0.00233333	Swing	10.969	11.175	0.206	732.777	D16-122 9m	3.5		-0.00666667
	stance	1557	1586	0.241667	walk	-0.000666667	Stance	11.175	11.416	0.241	-	D16-122 9m	3.5		-0.009
12	swing	1586	1614	0.233333	trot	-0.00433333	Swing	11.416	11.645	0.229	771.155	D16-122 9m	3.5		-0.00966667
	stance	1614	1639	0.208333	trot	0.0136667	Stance	11.645	11.867	0.222	-	D16-122 9m	3.5		-0.014
13	swing	1639	1665	0.216667	trot	-0.0166667	Swing	11.867	12.067	0.2	863.908	D16-122 9m	3.5		-0.000333333
	stance	1665	1694	0.241667	trot	0.00733333	Stance	12.067	12.316	0.249	-	D16-122 9m	3.5		-0.017
14	swing	1694	1720	0.216667	trot	0.0133333	Swing	12.316	12.546	0.23	585.717	D16-122 9m	3.5		-0.00966667
	stance	1720	1750	0.25	trot	-0.01	Stance	12.546	12.786	0.24	-	D16-122 9m	3.5		0.00366667
15	swing	1750	1777	0.225	trot	0.014	Swing	12.786	13.025	0.239	624.826	D16-122 9m	3.5		-0.00633333
	stance	1777	1810	0.275	trot	-0.013	Stance	13.025	13.287	0.262	-	D16-122 9m	3.5		0.00766667
16	swing	1810	1837	0.225	walk	-0.037	Swing	13.287	13.475	0.188	756.055	D16-122 9m	3.5		-0.00533333
	stance	1837	1877	0.333333	walk	0.0306667	Stance	13.475	13.839	0.364	-	D16-122 9m	3.5		-0.0423333
17	swing	1877	1904	0.225	walk	-0.018	Swing	13.839	14.046	0.207	582.464	D16-122 9m	3.5		-0.0116667
	stance	1904	1940	0.3	walk	0.022	Stance	14.046	14.368	0.322	-	D16-122 9m	3.5		-0.0296667
18	swing	1940	1964	0.2	trot	-0.005	Swing	14.368	14.563	0.195	830.195	D16-122 9m	3.5		-0.00766667
	stance	1964	1993	0.241667	trot	0.0113333	Stance	14.563	14.816	0.253	-	D16-122 9m	3.5		-0.0126667
19	swing	1993	2024	0.258333	trot	-0.0123333	Swing	14.816	15.062	0.246	722.922	D16-122 9m	3.5		-0.00133333
	stance	2024	2048	0.2	trot	0.013	Stance	15.062	15.275	0.213	-	D16-122 9m	3.5		-0.0136667
20	swing	2048	2077	0.241667	trot	-0.0126667	Swing	15.275	15.504	0.229	830.999	D16-122 9m	3.5		-0.000666667
	stance	2077	2107	0.25	trot	0.008	Stance	15.504	15.762	0.258	-	D16-122 9m	3.5		-0.0133333
21	swing	2107	2135	0.233333	trot	-0.0283333	Swing	15.762	15.967	0.205	571.712	D16-122 9m	3.5		-0.00533333
	stance	2135	2168	0.275	trot	0.028	Stance	15.967	16.27	0.303	-	D16-122 9m	3.5		-0.0336667
22	swing	2168	2194	0.216667	looking up	-0.00466667	Swing	16.27	16.482	0.212	640.275	D16-122 9m	3.5		-0.00566667
	stance	2194	2233	0.325	looking up	0.006	Stance	16.482	16.813	0.331	-	D16-122 9m	3.5		-0.0103333
23	swing	2233	2255	0.183333	walk	-0.0123333	Swing	16.813	16.984	0.171	721.399	D16-122 9m	3.5		-0.00433333
	stance	2255	2286	0.258333	walk	0.00966667	Stance	16.984	17.252	0.268	-	D16-122 9m	3.5		-0.0166667
24	swing	2286	2313	0.225	trot	-0.004	Swing	17.252	17.473	0.221	661.129	D16-122 9m	3.5		-0.007
	stance	2313	2343	0.25	trot	0.005	Stance	17.473	17.728	0.255	-	D16-122 9m	3.5		-0.011
25	swing	2343	2371	0.233333	trot	-0.0463333	Swing	17.728	17.915	0.187	668.138	D16-122 9m	3.5		-0.006
	stance	2371	2400	0.241667	trot	0.0483333	Stance	17.915	18.205	0.29	-	D16-122 9m	3.5		-0.0523333
26	swing	2400	2428	0.233333	trot	-0.00633333	Swing	18.205	18.432	0.227	703.592	D16-122 9m	3.5		-0.004
	stance	2428	2457	0.241667	trot	0.00333333	Stance	18.432	18.677	0.245	-	D16-122 9m	3.5		-0.0103333
27	swing	2457	2483	0.216667	trot	-0.000666667	Swing	18.677	18.893	0.216	707.703	D16-122 9m	3.5		-0.007
	stance	2483	2511	0.233333	trot	0.00766667	Stance	18.893	19.134	0.241	-	D16-122 9m	3.5		-0.00766667
28	swing	2511	2538	0.225	looking left	-0.006	Swing	19.134	19.353	0.219	762.443	D16-122 9m	3.5		0
	stance	2538	2567	0.241667	looking left	0.00133333	Stance	19.353	19.596	0.243	-	D16-122 9m	3.5		-0.006
29	swing	2567	2595	0.233333	looking left	-0.0253333	Swing	19.596	19.804	0.208	531.208	D16-122 9m	3.5		-0.00466667
	stance	2595	2628	0.275	looking left	0.026	Stance	19.804	20.105	0.301	-	D16-122 9m	3.5		-0.03
30	swing	2628	2656	0.233333	walk	-0.00833333	Swing	20.105	20.33	0.225	510.736	D16-122 9m	3.5		-0.004
	stance	2656	2686	0.25	walk	0.015	Stance	20.33	20.595	0.265	-	D16-122 9m	3.5		-0.0123333
31	swing	2686	2713	0.225	trot	-0.006	Swing	20.595	20.814	0.219	731.438	D16-122 9m	3.5		0.00266667
	stance	2713	2742	0.241667	trot	-0.00166667	Stance	20.814	21.054	0.24	-	D16-122 9m	3.5		-0.00333333
32	swing	2742	2770	0.233333	trot	-0.00633333	Swing	21.054	21.281	0.227	767.937	D16-122 9m	3.5		-0.005
	stance	2770	2799	0.241667	trot	0.00633333	Stance	21.281	21.529	0.248	-	D16-122 9m	3.5		-0.0113333
33	swing	2799	2828	0.241667	trot	0.000333333	Swing	21.529	21.771	0.242	721.403	D16-122 9m	3.5		-0.005
	stance	2828	2859	0.258333	trot	-0.00333333	Stance	21.771	22.026	0.255	-	D16-122 9m	3.5		-0.00466667
34	swing	2859	2884	0.208333	walk	0.000666667	Swing	22.026	22.235	0.209	549.489	D16-122 9m	3.5		-0.008
	stance	2884	2920	0.3	walk	0.001	Stance	22.235	22.536	0.301	-	D16-122 9m	3.5		-0.00733333
35	swing	2920	2943	0.191667	looking up	-0.00366667	Swing	22.536	22.724	0.188	567.806	D16-122 9m	3.5		-0.00633333
	stance	2943	2982	0.325	looking up	-0.003	Stance	22.724	23.046	0.322	-	D16-122 9m	3.5		-0.01
36	swing	2982	3005	0.191667	walk	-0.0136667	Swing	23.046	23.224	0.178	699.256	D16-122 9m	3.5		-0.013
	stance	3005	3035	0.25	walk	0.027	Stance	23.224	23.501	0.277	-	D16-122 9m	3.5		-0.0266667
37	swing	3035	3061	0.216667	trot	-0.00866667	Swing	23.501	23.709	0.208	778.258	D16-122 9m	3.5		0.000333333
	stance	3061	3090	0.241667	trot	0.00333333	Stance	23.709	23.954	0.245	-	D16-122 9m	3.5		-0.00833333
38	swing	3090	3116	0.216667	trot	0.000333333	Swing	23.954	24.171	0.217	823.204	D16-122 9m	3.5		-0.005
	stance	3116	3142	0.216667	trot	0.00633333	Stance	24.171	24.394	0.223	-	D16-122 9m	3.5		-0.00466667
39	swing	3142	3172	0.25	trot	-0.057	Swing	24.394	24.587	0.193	803.668	D16-122 9m	3.5		0.00166667
	stance	3172	3199	0.225	trot	0.046	Stance	24.587	24.858	0.271	-	D16-122 9m	3.5		-0.0553333
40	swing	3199	3223	0.2	walk	-0.037	Swing	24.858	25.021	0.163	736.061	D16-122 9m	3.5		-0.00933333
	stance	3223	3263	0.333333	walk	0.0356667	Stance	25.021	25.39	0.369	-	D16-122 9m	3.5		-0.0463333
41	swing	3263	3288	0.208333	walk	-0.000333333	Swing	25.39	25.598	0.208	574.885	D16-122 9m	3.5		-0.0106667
	stance	3288	3328	0.333333	walk	0.00166667	Stance	25.598	25.933	0.335	-	D16-122 9m	3.5		-0.011
42	swing	3328	3353	0.208333	walk	0.0256667	Swing	25.933	26.167	0.234	695.065	D16-122 9m	3.5		-0.00933333
	stance	3353	3384	0.258333	walk	-0.0233333	Stance	26.167	26.402	0.235	-	D16-122 9m	3.5		0.0163333
43	swing	3384	3408	0.2	walk	0.005	Swing	26.402	26.607	0.205	835.41	D16-122 9m	3.5		-0.007
	stance	3408	3439	0.258333	walk	-0.00333333	Stance	26.607	26.862	0.255	-	D16-122 9m	3.5		-0.002
44	swing	3439	3465	0.216667	trot	0.0213333	Swing	26.862	27.1	0.238	762.446	D16-122 9m	3.5		-0.00533333
	stance	3465	3495	0.25	trot	-0.017	Stance	27.1	27.333	0.233	-	D16-122 9m	3.5		0.016
45	swing	3495	3521	0.216667	walk	0.0193333	Swing	27.333	27.569	0.236	876.711	D16-122 9m	3.5		-0.001
	stance	3521	3556	0.291667	walk	-0.0276667	Stance	27.569	27.833	0.264	-	D16-122 9m	3.5		0.0183333
46	swing	3556	3582	0.216667	trot	-0.000666667	Swing	27.833	28.049	0.216	869.116	D16-122 9m	3.5		-0.00933333
	stance	3582	3613	0.258333	trot	0.00766667	Stance	28.049	28.315	0.266	-	D16-122 9m	3.5		-0.01
49	swing	3735	3765	0.25	walk	-0.013	Swing	29.333	29.57	0.237	654.858	D16-122 9m	3.5		-0.001
	stance	3765	3799	0.283333	walk	0.00366667	Stance	29.57	29.857	0.287	-	D16-122 9m	3.5		-0.014
50	swing	3799	3821	0.183333	walk	-0.0173333	Swing	29.857	30.023	0.166	798.094	D16-122 9m	3.5		-0.0103333
	stance	3821	3851	0.25	walk	0.027	Stance	30.023	30.3	0.277	-	D16-122 9m	3.5		-0.0276667
51	swing	3851	3877	0.216667	trot	-0.0446667	Swing	30.3	30.472	0.172	695.123	D16-122 9m	3.5		-0.000666667
	stance	3877	3905	0.233333	trot	0.0486667	Stance	30.472	30.754	0.282	-	D16-122 9m	3.5		-0.0453333
12	swing	1574	1602	0.233333	trot	0.0106667	Swing	11.965	12.209	0.244	783.625	D16-122 9m	4		0
	stance	1602	1629	0.225	trot	-0.021	Stance	12.209	12.413	0.204	-	D16-122 9m	4		0.0106667
13	swing	1629	1657	0.233333	trot	0.00266667	Swing	12.413	12.649	0.236	678.621	D16-122 9m	4		-0.0103333
	stance	1657	1685	0.233333	trot	0.00666667	Stance	12.649	12.889	0.24	-	D16-122 9m	4		-0.00766667
14	swing	1685	1713	0.233333	trot	-0.00633333	Swing	12.889	13.116	0.227	698.324	D16-122 9m	4		-0.001
	stance	1713	1742	0.241667	trot	0.00633333	Stance	13.116	13.364	0.248	-	D16-122 9m	4		-0.00733333
15	swing	1742	1770	0.233333	trot	-0.0113333	Swing	13.364	13.586	0.222	656.489	D16-122 9m	4		-0.001
	stance	1770	1798	0.233333	trot	0.00266667	Stance	13.586	13.822	0.236	-	D16-122 9m	4		-0.0123333
16	swing	1798	1825	0.225	looking up	0.021	Swing	13.822	14.068	0.246	713.64	D16-122 9m	4		-0.00966667
	stance	1825	1853	0.233333	looking up	-0.0133333	Stance	14.068	14.288	0.22	-	D16-122 9m	4		0.0113333
17	swing	1853	1880	0.225	looking up	-0.004	Swing	14.288	14.509	0.221	691.982	D16-122 9m	4		-0.002
	stance	1880	1909	0.241667	looking up	-0.00366667	Stance	14.509	14.747	0.238	-	D16-122 9m	4		-0.006
18	swing	1909	1938	0.241667	trot	0.00233333	Swing	14.747	14.991	0.244	670.407	D16-122 9m	4		-0.00966667
	stance	1938	1969	0.258333	trot	0.00166667	Stance	14.991	15.251	0.26	-	D16-122 9m	4		-0.00733333
19	swing	1969	1994	0.208333	trot	0.000666667	Swing	15.251	15.46	0.209	730.36	D16-122 9m	4		-0.00566667
	stance	1994	2024	0.25	trot	0	Stance	15.46	15.71	0.25	-	D16-122 9m	4		-0.005
20	swing	2024	2051	0.225	trot	-0.005	Swing	15.71	15.93	0.22	741.332	D16-122 9m	4		-0.005
	stance	2051	2079	0.233333	trot	0.00266667	Stance	15.93	16.166	0.236	-	D16-122 9m	4		-0.01
21	swing	2079	2109	0.25	looking up	-0.01	Swing	16.166	16.406	0.24	683.102	D16-122 9m	4		-0.00733333
	stance	2109	2136	0.225	looking up	0.008	Stance	16.406	16.639	0.233	-	D16-122 9m	4		-0.0173333
22	swing	2136	2162	0.216667	trot	0.00633333	Swing	16.639	16.862	0.223	667.902	D16-122 9m	4		-0.00933333
	stance	2162	2191	0.241667	trot	0.00133333	Stance	16.862	17.105	0.243	-	D16-122 9m	4		-0.003
23	swing	2191	2217	0.216667	trot	0.0113333	Swing	17.105	17.333	0.228	707.273	D16-122 9m	4		-0.00166667
	stance	2217	2247	0.25	trot	-0.014	Stance	17.333	17.569	0.236	-	D16-122 9m	4		0.00966667
24	swing	2247	2275	0.233333	trot	0.0136667	Swing	17.569	17.816	0.247	652.008	D16-122 9m	4		-0.00433333
	stance	2275	2303	0.233333	trot	-0.0103333	Stance	17.816	18.039	0.223	-	D16-122 9m	4		0.00933333
25	swing	2303	2330	0.225	trot	0.008	Swing	18.039	18.272	0.233	730.405	D16-122 9m	4		-0.001
	stance	2330	2358	0.233333	trot	-0.0133333	Stance	18.272	18.492	0.22	-	D16-122 9m	4		0.007
26	swing	2358	2385	0.225	trot	0.017	Swing	18.492	18.734	0.242	716.339	D16-122 9m	4		-0.00633333
	stance	2385	2413	0.233333	trot	-0.0133333	Stance	18.734	18.954	0.22	-	D16-122 9m	4		0.0106667
27	swing	2413	2440	0.225	trot	0.02	Swing	18.954	19.199	0.245	708.743	D16-122 9m	4		-0.00266667
	stance	2440	2469	0.241667	trot	-0.0266667	Stance	19.199	19.414	0.215	-	D16-122 9m	4		0.0173333
28	swing	2469	2496	0.225	trot	0.02	Swing	19.414	19.659	0.245	697.272	D16-122 9m	4		-0.00933333
	stance	2496	2524	0.233333	trot	-0.0173333	Stance	19.659	19.875	0.216	-	D16-122 9m	4		0.0106667
29	swing	2524	2551	0.225	trot	-0.003	Swing	19.875	20.097	0.222	700.988	D16-122 9m	4		-0.00666667
	stance	2551	2579	0.233333	trot	0.00766667	Stance	20.097	20.338	0.241	-	D16-122 9m	4		-0.00966667
30	swing	2579	2604	0.208333	trot	-0.0253333	Swing	20.338	20.521	0.183	660.67	D16-122 9m	4		-0.002
	stance	2604	2634	0.25	trot	0.026	Stance	20.521	20.797	0.276	-	D16-122 9m	4		-0.0273333
31	swing	2634	2662	0.233333	trot	-0.00333333	Swing	20.797	21.027	0.23	619.367	D16-122 9m	4		-0.00133333
	stance	2662	2691	0.241667	trot	0.00133333	Stance	21.027	21.27	0.243	-	D16-122 9m	4		-0.00466667
32	swing	2691	2717	0.216667	walk	-0.0116667	Swing	21.27	21.475	0.205	442.604	D16-122 9m	4		-0.00333333
	stance	2717	2747	0.25	walk	0.014	Stance	21.475	21.739	0.264	-	D16-122 9m	4		-0.015
36	swing	2894	2917	0.191667	trot	-0.0246667	Swing	22.963	23.13	0.167	773.584	D16-122 9m	4		-0.002
	stance	2917	2942	0.208333	trot	0.0276667	Stance	23.13	23.366	0.236	-	D16-122 9m	4		-0.0266667
37	swing	2942	2968	0.216667	trot	0.00533333	Swing	23.366	23.588	0.222	816.775	D16-122 9m	4		0.001
	stance	2968	2994	0.216667	trot	-0.00766667	Stance	23.588	23.797	0.209	-	D16-122 9m	4		0.00633333
38	swing	2994	3022	0.233333	trot	-0.0103333	Swing	23.797	24.02	0.223	792.454	D16-122 9m	4		-0.00133333
	stance	3022	3049	0.225	trot	0.001	Stance	24.02	24.246	0.226	-	D16-122 9m	4		-0.0116667
39	swing	3049	3078	0.241667	trot	-0.00366667	Swing	24.246	24.484	0.238	714.024	D16-122 9m	4		-0.0106667
	stance	3078	3104	0.216667	trot	0.00933333	Stance	24.484	24.71	0.226	-	D16-122 9m	4		-0.0143333
40	swing	3104	3133	0.241667	trot	-0.00766667	Swing	24.71	24.944	0.234	691.675	D16-122 9m	4		-0.005
	stance	3133	3161	0.233333	trot	0.00766667	Stance	24.944	25.185	0.241	-	D16-122 9m	4		-0.0126667
41	swing	3161	3188	0.225	trot	-0.012	Swing	25.185	25.398	0.213	656.941	D16-122 9m	4		-0.005
	stance	3188	3219	0.258333	trot	0.00766667	Stance	25.398	25.664	0.266	-	D16-122 9m	4		-0.017
42	swing	3219	3244	0.208333	walk	-0.00733333	Swing	25.664	25.865	0.201	532.389	D16-122 9m	4		-0.00933333
	stance	3244	3278	0.283333	walk	0.00666667	Stance	25.865	26.155	0.29	-	D16-122 9m	4		-0.0166667
47	swing	3479	3504	0.208333	walk	-0.0113333	Swing	27.842	28.039	0.197	782.318	D16-122 9m	4		0.002
	stance	3504	3530	0.216667	walk	0.0103333	Stance	28.039	28.266	0.227	-	D16-122 9m	4		-0.00933333
48	swing	3530	3557	0.225	trot	-0.012	Swing	28.266	28.479	0.213	731.723	D16-122 9m	4		0.001
	stance	3557	3581	0.2	trot	0.011	Stance	28.479	28.69	0.211	-	D16-122 9m	4		-0.011
49	swing	3581	3609	0.233333	trot	-0.00633333	Swing	28.69	28.917	0.227	686.043	D16-122 9m	4		0
	stance	3609	3635	0.216667	trot	0.00433333	Stance	28.917	29.138	0.221	-	D16-122 9m	4		-0.00633333
50	swing	3635	3665	0.25	trot	0.012	Swing	29.138	29.4	0.262	747.132	D16-122 9m	4		-0.002
	stance	3665	3693	0.233333	trot	-0.0173333	Stance	29.4	29.616	0.216	-	D16-122 9m	4		0.01
51	swing	3693	3721	0.233333	trot	-0.00433333	Swing	29.616	29.845	0.229	682.783	D16-122 9m	4		-0.00733333
	stance	3721	3751	0.25	trot	0.005	Stance	29.845	30.1	0.255	-	D16-122 9m	4		-0.0116667
52	swing	3751	3778	0.225	trot	-0.007	Swing	30.1	30.318	0.218	680.661	D16-122 9m	4		-0.00666667
	stance	3778	3807	0.241667	trot	0.0123333	Stance	30.318	30.572	0.254	-	D16-122 9m	4		-0.0136667
53	swing	3807	3834	0.225	trot	-0.008	Swing	30.572	30.789	0.217	667.66	D16-122 9m	4		-0.00133333
	stance	3834	3861	0.225	trot	0.009	Stance	30.789	31.023	0.234	-	D16-122 9m	4		-0.00933333
54	swing	3861	3889	0.233333	trot	-0.00833333	Swing	31.023	31.248	0.225	699.89	D16-122 9m	4		-0.000333333
	stance	3889	3915	0.216667	trot	0.00533333	Stance	31.248	31.47	0.222	-	D16-122 9m	4		-0.00866667
55	swing	3915	3943	0.233333	trot	-0.00633333	Swing	31.47	31.697	0.227	730.021	D16-122 9m	4		-0.00333333
	stance	3943	3970	0.225	trot	0.007	Stance	31.697	31.929	0.232	-	D16-122 9m	4		-0.00966667
1	swing	6501	6522	0.175	walk	0.037	Swing	48.598	48.81	0.212	951.496	D16-133 6m	2		0
	stance	6522	6565	0.358333	walk	-0.0493333	Stance	48.81	49.119	0.309	-	D16-133 6m	2		0.037
3	swing	6655	6683	0.233333	walk	-0.0143333	Swing	49.875	50.094	0.219	604.892	D16-133 6m	2		-0.00633333
	stance	6683	6739	0.466667	walk	0.0193333	Stance	50.094	50.58	0.486	-	D16-133 6m	2		-0.0206667
4	swing	6739	6766	0.225	walk	0.006	Swing	50.58	50.811	0.231	793.266	D16-133 6m	2		-0.00133333
	stance	6766	6821	0.458333	walk	-0.00233333	Stance	50.811	51.267	0.456	-	D16-133 6m	2		0.00466667
5	swing	6821	6848	0.225	walk	-0.002	Swing	51.267	51.49	0.223	830.736	D16-133 6m	2		0.00233333
	stance	6848	6902	0.45	walk	-0.007	Stance	51.49	51.933	0.443	-	D16-133 6m	2		0.000333333
6	swing	6902	6926	0.2	walk	-0.017	Swing	51.933	52.116	0.183	719.015	D16-133 6m	2		-0.00666667
	stance	6926	6973	0.391667	walk	0.0233333	Stance	52.116	52.531	0.415	-	D16-133 6m	2		-0.0236667
7	swing	6973	7003	0.25	walk	0.001	Swing	52.531	52.782	0.251	615.346	D16-133 6m	2		-0.000333333
	stance	7003	7052	0.408333	walk	0.00566667	Stance	52.782	53.196	0.414	-	D16-133 6m	2		0.000666667
8	swing	7052	7081	0.241667	walk	-0.00466667	Swing	53.196	53.433	0.237	698.853	D16-133 6m	2		0.00633333
	stance	7081	7134	0.441667	walk	-0.000666667	Stance	53.433	53.874	0.441	-	D16-133 6m	2		0.00166667
9	swing	7134	7165	0.258333	walk	0.000666667	Swing	53.874	54.133	0.259	685.883	D16-133 6m	2		0.001
	stance	7165	7219	0.45	walk	-0.01	Stance	54.133	54.573	0.44	-	D16-133 6m	2		0.00166667
10	swing	7219	7249	0.25	walk	0.006	Swing	54.573	54.829	0.256	704.588	D16-133 6m	2		-0.00833333
	stance	7249	7305	0.466667	walk	-0.00266667	Stance	54.829	55.293	0.464	-	D16-133 6m	2		-0.00233333
11	swing	7305	7331	0.216667	walk	0.00133333	Swing	55.293	55.511	0.218	788.851	D16-133 6m	2		-0.005
	stance	7331	7388	0.475	walk	-0.003	Stance	55.511	55.983	0.472	-	D16-133 6m	2		-0.00366667
12	swing	7388	7413	0.208333	walk	0.0416667	Swing	55.983	56.233	0.25	803.603	D16-133 6m	2		-0.00666667
	stance	7413	7469	0.466667	walk	-0.0366667	Stance	56.233	56.663	0.43	-	D16-133 6m	2		0.035
13	swing	7469	7492	0.191667	walk	-0.00266667	Swing	56.663	56.852	0.189	868.339	D16-133 6m	2		-0.00166667
	stance	7492	7538	0.383333	walk	0.00166667	Stance	56.852	57.237	0.385	-	D16-133 6m	2		-0.00433333
14	swing	7538	7564	0.216667	walk	0.00433333	Swing	57.237	57.458	0.221	701.931	D16-133 6m	2		-0.00266667
	stance	7564	7616	0.433333	walk	-0.00233333	Stance	57.458	57.889	0.431	-	D16-133 6m	2		0.00166667
15	swing	7616	7640	0.2	walk	0.033	Swing	57.889	58.122	0.233	788.237	D16-133 6m	2		-0.000666667
	stance	7640	7695	0.458333	walk	-0.0463333	Stance	58.122	58.534	0.412	-	D16-133 6m	2		0.0323333
16	swing	7695	7725	0.25	walk	0.018	Swing	58.534	58.802	0.268	547.91	D16-133 6m	2		-0.014
	stance	7725	7782	0.475	walk	-0.006	Stance	58.802	59.271	0.469	-	D16-133 6m	2		0.004
1	swing	3591	3610	0.158333	walk	0.00866667	Swing	24.055	24.222	0.167	784.624	D16-133 6m	2.5		0
	stance	3610	3687	0.641667	walk	-0.00866667	Stance	24.222	24.855	0.633	-	D16-133 6m	2.5		0.00866667
2	swing	3687	3708	0.175	walk	-0.005	Swing	24.855	25.025	0.17	1044.66	D16-133 6m	2.5		6.66134e-16
	stance	3708	3752	0.366667	walk	0.00733333	Stance	25.025	25.399	0.374	-	D16-133 6m	2.5		-0.005
3	swing	3752	3777	0.208333	walk	-0.00633333	Swing	25.399	25.601	0.202	864.938	D16-133 6m	2.5		0.00233333
	stance	3777	3807	0.25	walk	0.007	Stance	25.601	25.858	0.257	-	D16-133 6m	2.5		-0.004
4	swing	3807	3832	0.208333	walk	-0.0233333	Swing	25.858	26.043	0.185	956.844	D16-133 6m	2.5		0.003
	stance	3832	3875	0.358333	walk	0.0116667	Stance	26.043	26.413	0.37	-	D16-133 6m	2.5		-0.0203333
5	swing	3875	3903	0.233333	walk	0.00966667	Swing	26.413	26.656	0.243	836.028	D16-133 6m	2.5		-0.00866667
	stance	3903	3945	0.35	walk	-0.006	Stance	26.656	27	0.344	-	D16-133 6m	2.5		0.001
6	swing	3945	3969	0.2	walk	0.006	Swing	27	27.206	0.206	952.887	D16-133 6m	2.5		-0.005
	stance	3969	4019	0.416667	walk	-0.00866667	Stance	27.206	27.614	0.408	-	D16-133 6m	2.5		0.001
7	swing	4019	4041	0.183333	walk	0.0326667	Swing	27.614	27.83	0.216	735.712	D16-133 6m	2.5		-0.00766667
	stance	4041	4083	0.35	walk	-0.04	Stance	27.83	28.14	0.31	-	D16-133 6m	2.5		0.025
8	swing	4083	4107	0.2	walk	0.038	Swing	28.14	28.378	0.238	741.72	D16-133 6m	2.5		-0.015
	stance	4107	4147	0.333333	walk	-0.0343333	Stance	28.378	28.677	0.299	-	D16-133 6m	2.5		0.023
9	swing	4147	4168	0.175	walk	0.015	Swing	28.677	28.867	0.19	771.656	D16-133 6m	2.5		-0.0113333
	stance	4168	4211	0.358333	walk	-0.0143333	Stance	28.867	29.211	0.344	-	D16-133 6m	2.5		0.00366667
10	swing	4211	4236	0.208333	walk	0.0416667	Swing	29.211	29.461	0.25	664.1	D16-133 6m	2.5		-0.0106667
	stance	4236	4279	0.358333	walk	-0.0423333	Stance	29.461	29.777	0.316	-	D16-133 6m	2.5		0.031
11	swing	4279	4308	0.241667	walk	0.0123333	Swing	29.777	30.031	0.254	516.508	D16-133 6m	2.5		-0.0113333
	stance	4308	4347	0.325	walk	-0.003	Stance	30.031	30.353	0.322	-	D16-133 6m	2.5		0.001
12	swing	4347	4376	0.241667	walk	0.0223333	Swing	30.353	30.617	0.264	809.751	D16-133 6m	2.5		-0.002
	stance	4376	4420	0.366667	walk	-0.0206667	Stance	30.617	30.963	0.346	-	D16-133 6m	2.5		0.0203333
14	swing	4478	4497	0.158333	walk	0.0296667	Swing	31.442	31.63	0.188	888.597	D16-133 6m	2.5		-0.00466667
	stance	4497	4539	0.35	walk	-0.026	Stance	31.63	31.954	0.324	-	D16-133 6m	2.5		0.025
15	swing	4539	4566	0.225	walk	-0.013	Swing	31.954	32.166	0.212	869.845	D16-133 6m	2.5		-0.001
	stance	4566	4608	0.35	walk	0.001	Stance	32.166	32.517	0.351	-	D16-133 6m	2.5		-0.014
16	swing	4608	4635	0.225	walk	0.018	Swing	32.517	32.76	0.243	689.878	D16-133 6m	2.5		-0.013
	stance	4635	4678	0.358333	walk	-0.0103333	Stance	32.76	33.108	0.348	-	D16-133 6m	2.5		0.005
17	swing	4678	4702	0.2	walk	0.038	Swing	33.108	33.346	0.238	667.135	D16-133 6m	2.5		-0.00533333
	stance	4702	4750	0.4	walk	-0.038	Stance	33.346	33.708	0.362	-	D16-133 6m	2.5		0.0326667
18	swing	4750	4775	0.208333	walk	0.0256667	Swing	33.708	33.942	0.234	784.941	D16-133 6m	2.5		-0.00533333
	stance	4775	4816	0.341667	walk	-0.0266667	Stance	33.942	34.257	0.315	-	D16-133 6m	2.5		0.0203333
19	swing	4816	4838	0.183333	walk	-0.00233333	Swing	34.257	34.438	0.181	760.434	D16-133 6m	2.5		-0.00633333
	stance	4838	4884	0.383333	walk	0.00566667	Stance	34.438	34.827	0.389	-	D16-133 6m	2.5		-0.00866667
20	swing	4884	4905	0.175	walk	0.003	Swing	34.827	35.005	0.178	803.582	D16-133 6m	2.5		-0.003
	stance	4905	4953	0.4	walk	-0.002	Stance	35.005	35.403	0.398	-	D16-133 6m	2.5		3.55271e-15
21	swing	4953	4975	0.183333	walk	0.000666667	Swing	35.403	35.587	0.184	772.981	D16-133 6m	2.5		-0.002
	stance	4975	5026	0.425	walk	0	Stance	35.587	36.012	0.425	-	D16-133 6m	2.5		-0.00133333
22	swing	5026	5050	0.2	walk	0.005	Swing	36.012	36.217	0.205	930.967	D16-133 6m	2.5		-0.00133333
	stance	5050	5087	0.308333	walk	-0.000333333	Stance	36.217	36.525	0.308	-	D16-133 6m	2.5		0.00366667
23	swing	5087	5111	0.2	walk	-0.026	Swing	36.525	36.699	0.174	832.165	D16-133 6m	2.5		0.00333333
	stance	5111	5157	0.383333	walk	0.0206667	Stance	36.699	37.103	0.404	-	D16-133 6m	2.5		-0.0226667
24	swing	5157	5179	0.183333	walk	-0.00333333	Swing	37.103	37.283	0.18	668.819	D16-133 6m	2.5		-0.002
	stance	5179	5219	0.333333	walk	0.00266667	Stance	37.283	37.619	0.336	-	D16-133 6m	2.5		-0.00533333
25	swing	5219	5243	0.2	walk	-0.015	Swing	37.619	37.804	0.185	853.729	D16-133 6m	2.5		-0.00266667
	stance	5243	5283	0.333333	walk	0.0126667	Stance	37.804	38.15	0.346	-	D16-133 6m	2.5		-0.0176667
26	swing	5283	5307	0.2	walk	0.027	Swing	38.15	38.377	0.227	761.433	D16-133 6m	2.5		-0.005
	stance	5307	5356	0.408333	walk	-0.0243333	Stance	38.377	38.761	0.384	-	D16-133 6m	2.5		0.022
27	swing	5356	5378	0.183333	walk	0.0316667	Swing	38.761	38.976	0.215	694.354	D16-133 6m	2.5		-0.00233333
	stance	5378	5418	0.333333	walk	-0.0303333	Stance	38.976	39.279	0.303	-	D16-133 6m	2.5		0.0293333
28	swing	5418	5441	0.191667	walk	0.0293333	Swing	39.279	39.5	0.221	787.752	D16-133 6m	2.5		-0.001
	stance	5441	5489	0.4	walk	-0.038	Stance	39.5	39.862	0.362	-	D16-133 6m	2.5		0.0283333
29	swing	5489	5512	0.191667	walk	0.0333333	Swing	39.862	40.087	0.225	625.7	D16-133 6m	2.5		-0.00966667
	stance	5512	5555	0.358333	walk	-0.0203333	Stance	40.087	40.425	0.338	-	D16-133 6m	2.5		0.0236667
30	swing	5555	5580	0.208333	walk	0.0206667	Swing	40.425	40.654	0.229	763.076	D16-133 6m	2.5		0.00333333
	stance	5580	5617	0.308333	walk	-0.0213333	Stance	40.654	40.941	0.287	-	D16-133 6m	2.5		0.024
31	swing	5617	5640	0.191667	walk	0.0223333	Swing	40.941	41.155	0.214	920.288	D16-133 6m	2.5		0.00266667
	stance	5640	5686	0.383333	walk	-0.0273333	Stance	41.155	41.511	0.356	-	D16-133 6m	2.5		0.025
32	swing	5686	5715	0.241667	walk	-0.0186667	Swing	41.511	41.734	0.223	654.929	D16-133 6m	2.5		-0.00233333
	stance	5715	5761	0.383333	walk	0.0116667	Stance	41.734	42.129	0.395	-	D16-133 6m	2.5		-0.021
33	swing	5761	5783	0.183333	walk	-0.00233333	Swing	42.129	42.31	0.181	709.61	D16-133 6m	2.5		-0.00933333
	stance	5783	5827	0.366667	walk	0.000333333	Stance	42.31	42.677	0.367	-	D16-133 6m	2.5		-0.0116667
34	swing	5827	5851	0.2	walk	-0.007	Swing	42.677	42.87	0.193	811.678	D16-133 6m	2.5		-0.0113333
	stance	5851	5891	0.333333	walk	0.0126667	Stance	42.87	43.216	0.346	-	D16-133 6m	2.5		-0.0183333
35	swing	5891	5927	0.3	walk	0.008	Swing	43.216	43.524	0.308	565.295	D16-133 6m	2.5		-0.00566667
	stance	5927	5957	0.25	walk	-0.013	Stance	43.524	43.761	0.237	-	D16-133 6m	2.5		0.00233333
36	swing	5957	5983	0.216667	slowing down	0.0103333	Swing	43.761	43.988	0.227	610.471	D16-133 6m	2.5		-0.0106667
	stance	5983	6034	0.425	slowing down	0.001	Stance	43.988	44.414	0.426	-	D16-133 6m	2.5		-0.000333333
37	swing	6034	6055	0.175	slowing down	-0.006	Swing	44.414	44.583	0.169	682.648	D16-133 6m	2.5		0.000666667
	stance	6055	6082	0.225	slowing down	0.003	Stance	44.583	44.811	0.228	-	D16-133 6m	2.5		-0.00533333
38	swing	6082	6120	0.316667	walk	-0.00766667	Swing	44.811	45.12	0.309	577.213	D16-133 6m	2.5		-0.00233333
	stance	6120	6150	0.25	walk	0	Stance	45.12	45.37	0.25	-	D16-133 6m	2.5		-0.01
39	swing	6150	6186	0.3	walk	0.038	Swing	45.37	45.708	0.338	432.004	D16-133 6m	2.5		-0.01
	stance	6186	6221	0.291667	walk	-0.0336667	Stance	45.708	45.966	0.258	-	D16-133 6m	2.5		0.028
40	swing	6221	6252	0.258333	walk	0.0156667	Swing	45.966	46.24	0.274	416.845	D16-133 6m	2.5		-0.00566667
	stance	6252	6294	0.35	walk	-0.012	Stance	46.24	46.578	0.338	-	D16-133 6m	2.5		0.01
41	swing	6294	6317	0.191667	walk	0.00433333	Swing	46.578	46.774	0.196	609.716	D16-133 6m	2.5		-0.002
	stance	6317	6360	0.358333	walk	-0.000333333	Stance	46.774	47.132	0.358	-	D16-133 6m	2.5		0.00233333
42	swing	6360	6391	0.258333	walk	-0.00533333	Swing	47.132	47.385	0.253	726.66	D16-133 6m	2.5		0.002
	stance	6391	6431	0.333333	walk	-0.0123333	Stance	47.385	47.706	0.321	-	D16-133 6m	2.5		-0.00333333
43	swing	6431	6461	0.25	walk	0.046	Swing	47.706	48.002	0.296	499.539	D16-133 6m	2.5		-0.0156667
	stance	6461	6502	0.341667	walk	-0.0286667	Stance	48.002	48.315	0.313	-	D16-133 6m	2.5		0.0303333
44	swing	6502	6528	0.216667	walk	0.0133333	Swing	48.315	48.545	0.23	526.425	D16-133 6m	2.5		0.00166667
	stance	6528	6574	0.383333	walk	-0.00633333	Stance	48.545	48.922	0.377	-	D16-133 6m	2.5		0.015
45	swing	6574	6604	0.25	walk	-0.004	Swing	48.922	49.168	0.246	724.72	D16-133 6m	2.5		0.00866667
	stance	6604	6649	0.375	walk	-0.014	Stance	49.168	49.529	0.361	-	D16-133 6m	2.5		0.00466667
46	swing	6649	6677	0.233333	walk	0.0116667	Swing	49.529	49.774	0.245	541.34	D16-133 6m	2.5		-0.00933333
	stance	6677	6720	0.358333	walk	-0.0183333	Stance	49.774	50.114	0.34	-	D16-133 6m	2.5		0.00233333
47	swing	6720	6748	0.233333	walk	0.00866667	Swing	50.114	50.356	0.242	521.853	D16-133 6m	2.5		-0.016
	stance	6748	6814	0.55	walk	0.005	Stance	50.356	50.911	0.555	-	D16-133 6m	2.5		-0.00733333
48	swing	6814	6841	0.225	walk	0.022	Swing	50.911	51.158	0.247	780.799	D16-133 6m	2.5		-0.00233333
	stance	6841	6886	0.375	walk	-0.018	Stance	51.158	51.515	0.357	-	D16-133 6m	2.5		0.0196667
49	swing	6886	6912	0.216667	walk	0.0263333	Swing	51.515	51.758	0.243	800.695	D16-133 6m	2.5		0.00166667
	stance	6912	6956	0.366667	walk	-0.0286667	Stance	51.758	52.096	0.338	-	D16-133 6m	2.5		0.028
50	swing	6956	6980	0.2	walk	-0.023	Swing	52.096	52.273	0.177	983.223	D16-133 6m	2.5		-0.000666667
	stance	6980	7030	0.416667	walk	0.0223333	Stance	52.273	52.712	0.439	-	D16-133 6m	2.5		-0.0236667
1	swing	5901	5935	0.283333	walk	0.00666667	Swing	42.502	42.792	0.29	773.027	D16-133 6m	3		0
	stance	5935	5972	0.308333	walk	0.00266667	Stance	42.792	43.103	0.311	-	D16-133 6m	3		0.00666667
2	swing	5972	5999	0.225	walk	-0.039	Swing	43.103	43.289	0.186	924.801	D16-133 6m	3		0.00933333
	stance	5999	6034	0.291667	walk	0.0333333	Stance	43.289	43.614	0.325	-	D16-133 6m	3		-0.0296667
3	swing	6034	6058	0.2	walk	0.019	Swing	43.614	43.833	0.219	1002.23	D16-133 6m	3		0.00366667
	stance	6058	6096	0.316667	walk	-0.0206667	Stance	43.833	44.129	0.296	-	D16-133 6m	3		0.0226667
4	swing	6096	6117	0.175	overstep	0.009	Swing	44.129	44.313	0.184	945.804	D16-133 6m	3		0.002
	stance	6117	6152	0.291667	overstep	-0.0116667	Stance	44.313	44.593	0.28	-	D16-133 6m	3		0.011
5	swing	6152	6186	0.283333	overstep	-0.0263333	Swing	44.593	44.85	0.257	964.013	D16-133 6m	3		-0.000666667
	stance	6186	6277	0.758333	overstep	0.0326667	Stance	44.85	45.641	0.791	-	D16-133 6m	3		-0.027
6	swing	6277	6299	0.183333	walk	-0.00533333	Swing	45.641	45.819	0.178	973.784	D16-133 6m	3		0.00566667
	stance	6299	6339	0.333333	walk	0.00466667	Stance	45.819	46.157	0.338	-	D16-133 6m	3		0.000333333
7	swing	6339	6361	0.183333	walk	-0.00833333	Swing	46.157	46.332	0.175	913.999	D16-133 6m	3		0.005
	stance	6361	6415	0.45	walk	0.007	Stance	46.332	46.789	0.457	-	D16-133 6m	3		-0.00333333
8	swing	6415	6435	0.166667	walk	-0.00266667	Swing	46.789	46.953	0.164	920.177	D16-133 6m	3		0.00366667
	stance	6435	6491	0.466667	walk	0.00533333	Stance	46.953	47.425	0.472	-	D16-133 6m	3		0.001
9	swing	6491	6514	0.191667	walk	0.0403333	Swing	47.425	47.657	0.232	983.746	D16-133 6m	3		0.00633333
	stance	6514	6555	0.341667	walk	-0.0416667	Stance	47.657	47.957	0.3	-	D16-133 6m	3		0.0466667
10	swing	6555	6578	0.191667	walk	-0.0106667	Swing	47.957	48.138	0.181	1068.34	D16-133 6m	3		0.005
	stance	6578	6626	0.4	walk	0.007	Stance	48.138	48.545	0.407	-	D16-133 6m	3		-0.00566667
11	swing	6626	6650	0.2	walk	0.022	Swing	48.545	48.767	0.222	1051.58	D16-133 6m	3		0.00133333
	stance	6650	6683	0.275	walk	-0.016	Stance	48.767	49.026	0.259	-	D16-133 6m	3		0.0233333
12	swing	6683	6706	0.191667	walk	-0.0106667	Swing	49.026	49.207	0.181	1220.71	D16-133 6m	3		0.00733333
	stance	6706	6744	0.316667	walk	0.00133333	Stance	49.207	49.525	0.318	-	D16-133 6m	3		-0.00333333
13	swing	6744	6766	0.183333	walk	0.0386667	Swing	49.525	49.747	0.222	838.891	D16-133 6m	3		-0.002
	stance	6766	6822	0.466667	walk	-0.0296667	Stance	49.747	50.184	0.437	-	D16-133 6m	3		0.0366667
18	swing	7060	7083	0.191667	walk	-0.00166667	Swing	52.171	52.361	0.19	1017.01	D16-133 6m	3		0.0106667
	stance	7083	7120	0.308333	walk	0.00266667	Stance	52.361	52.672	0.311	-	D16-133 6m	3		0.009
19	swing	7120	7143	0.191667	walk	-0.00566667	Swing	52.672	52.858	0.186	1069.35	D16-133 6m	3		0.0116667
	stance	7143	7186	0.358333	walk	-0.000333333	Stance	52.858	53.216	0.358	-	D16-133 6m	3		0.006
20	swing	7186	7211	0.208333	walk	-0.00633333	Swing	53.216	53.418	0.202	875.016	D16-133 6m	3		0.00566667
	stance	7211	7248	0.308333	walk	-0.00133333	Stance	53.418	53.725	0.307	-	D16-133 6m	3		-0.000666667
21	swing	7248	7272	0.2	walk	0.004	Swing	53.725	53.929	0.204	807.115	D16-133 6m	3		-0.002
	stance	7272	7316	0.366667	walk	0.00433333	Stance	53.929	54.3	0.371	-	D16-133 6m	3		0.002
22	swing	7316	7339	0.191667	walk	-0.000666667	Swing	54.3	54.491	0.191	938.18	D16-133 6m	3		0.00633333
	stance	7339	7384	0.375	walk	-0.002	Stance	54.491	54.864	0.373	-	D16-133 6m	3		0.00566667
23	swing	7384	7409	0.208333	walk	0.000666667	Swing	54.864	55.073	0.209	803.301	D16-133 6m	3		0.00366667
	stance	7409	7444	0.291667	walk	0.00533333	Stance	55.073	55.37	0.297	-	D16-133 6m	3		0.00433333
24	swing	7444	7472	0.233333	walk	-0.0323333	Swing	55.37	55.571	0.201	905.315	D16-133 6m	3		0.00966667
	stance	7472	7502	0.25	walk	0.031	Stance	55.571	55.852	0.281	-	D16-133 6m	3		-0.0226667
25	swing	7502	7532	0.25	looking up	-0.01	Swing	55.852	56.092	0.24	1048.16	D16-133 6m	3		0.00833333
	stance	7532	7562	0.25	looking up	0.003	Stance	56.092	56.345	0.253	-	D16-133 6m	3		-0.00166667
26	swing	7562	7589	0.225	looking up	0.001	Swing	56.345	56.571	0.226	607.71	D16-133 6m	3		0.00133333
	stance	7589	7628	0.325	looking up	-0.007	Stance	56.571	56.889	0.318	-	D16-133 6m	3		0.00233333
27	swing	7628	7650	0.183333	walk	0.00266667	Swing	56.889	57.075	0.186	601.53	D16-133 6m	3		-0.00466667
	stance	7650	7704	0.45	walk	-0.001	Stance	57.075	57.524	0.449	-	D16-133 6m	3		-0.002
28	swing	7704	7728	0.2	looking up	0.049	Swing	57.524	57.773	0.249	838.384	D16-133 6m	3		-0.003
	stance	7728	7780	0.433333	looking up	-0.0403333	Stance	57.773	58.166	0.393	-	D16-133 6m	3		0.046
29	swing	7780	7806	0.216667	looking up	-0.0216667	Swing	58.166	58.361	0.195	855.016	D16-133 6m	3		0.00566667
	stance	7806	7848	0.35	looking up	0.019	Stance	58.361	58.73	0.369	-	D16-133 6m	3		-0.016
34	swing	8082	8106	0.2	walk	-0.012	Swing	60.69	60.878	0.188	1015.31	D16-133 6m	3		0.013
	stance	8106	8135	0.241667	walk	0.00733333	Stance	60.878	61.127	0.249	-	D16-133 6m	3		0.001
35	swing	8135	8158	0.191667	walk	-0.0126667	Swing	61.127	61.306	0.179	1113.23	D16-133 6m	3		0.00833333
	stance	8158	8199	0.341667	walk	0.0123333	Stance	61.306	61.66	0.354	-	D16-133 6m	3		-0.00433333
36	swing	8199	8223	0.2	walk	-0.01	Swing	61.66	61.85	0.19	901.937	D16-133 6m	3		0.008
	stance	8223	8255	0.266667	walk	0.0123333	Stance	61.85	62.129	0.279	-	D16-133 6m	3		-0.002
37	swing	8255	8281	0.216667	walk	-0.0226667	Swing	62.129	62.323	0.194	967.198	D16-133 6m	3		0.0103333
	stance	8281	8314	0.275	walk	0.015	Stance	62.323	62.613	0.29	-	D16-133 6m	3		-0.0123333
38	swing	8314	8337	0.191667	walk	-0.00366667	Swing	62.613	62.801	0.188	892.876	D16-133 6m	3		0.00266667
	stance	8337	8382	0.375	walk	0.012	Stance	62.801	63.188	0.387	-	D16-133 6m	3		-0.001
1	swing	4622	4646	0.2	trot	0.027	Swing	33.034	33.261	0.227	839.878	D16-133 6m	3.5		0
	stance	4646	4674	0.233333	trot	-0.0213333	Stance	33.261	33.473	0.212	-	D16-133 6m	3.5		0.027
2	swing	4674	4699	0.208333	walk	-0.0273333	Swing	33.473	33.654	0.181	892.348	D16-133 6m	3.5		0.00566667
	stance	4699	4737	0.316667	walk	0.0253333	Stance	33.654	33.996	0.342	-	D16-133 6m	3.5		-0.0216667
3	swing	4737	4760	0.191667	walk	0.000333333	Swing	33.996	34.188	0.192	797.746	D16-133 6m	3.5		0.00366667
	stance	4760	4796	0.3	walk	-0.003	Stance	34.188	34.485	0.297	-	D16-133 6m	3.5		0.004
4	swing	4796	4819	0.191667	looking up	-0.0156667	Swing	34.485	34.661	0.176	1111.35	D16-133 6m	3.5		0.001
	stance	4819	4846	0.225	looking up	0.02	Stance	34.661	34.906	0.245	-	D16-133 6m	3.5		-0.0146667
5	swing	4846	4872	0.216667	looking up	-0.0336667	Swing	34.906	35.089	0.183	1133.89	D16-133 6m	3.5		0.00533333
	stance	4872	4899	0.225	looking up	0.026	Stance	35.089	35.34	0.251	-	D16-133 6m	3.5		-0.0283333
6	swing	4899	4928	0.241667	looking up	-0.0336667	Swing	35.34	35.548	0.208	881.085	D16-133 6m	3.5		-0.00233333
	stance	4928	4958	0.25	looking up	0.034	Stance	35.548	35.832	0.284	-	D16-133 6m	3.5		-0.036
7	swing	4958	4984	0.216667	trot	0.00333333	Swing	35.832	36.052	0.22	850.924	D16-133 6m	3.5		-0.002
	stance	4984	5014	0.25	trot	-0.006	Stance	36.052	36.296	0.244	-	D16-133 6m	3.5		0.00133333
8	swing	5014	5040	0.216667	trot	0.0123333	Swing	36.296	36.525	0.229	684.557	D16-133 6m	3.5		-0.00466667
	stance	5040	5072	0.266667	trot	-0.00666667	Stance	36.525	36.785	0.26	-	D16-133 6m	3.5		0.00766667
9	swing	5072	5098	0.216667	trot	0.00633333	Swing	36.785	37.008	0.223	843.038	D16-133 6m	3.5		0.001
	stance	5098	5128	0.25	trot	-0.011	Stance	37.008	37.247	0.239	-	D16-133 6m	3.5		0.00733333
10	swing	5128	5151	0.191667	walk	-0.00466667	Swing	37.247	37.434	0.187	695.435	D16-133 6m	3.5		-0.00366667
	stance	5151	5195	0.366667	walk	0.0113333	Stance	37.434	37.812	0.378	-	D16-133 6m	3.5		-0.00833333
11	swing	5195	5218	0.191667	walk	-0.0186667	Swing	37.812	37.985	0.173	855.085	D16-133 6m	3.5		0.003
	stance	5218	5267	0.408333	walk	0.0186667	Stance	37.985	38.412	0.427	-	D16-133 6m	3.5		-0.0156667
12	swing	5267	5289	0.183333	walk	0.00266667	Swing	38.412	38.598	0.186	931.188	D16-133 6m	3.5		0.003
	stance	5289	5321	0.266667	walk	-0.00166667	Stance	38.598	38.863	0.265	-	D16-133 6m	3.5		0.00566667
13	swing	5321	5345	0.2	walk	-0.013	Swing	38.863	39.05	0.187	976.773	D16-133 6m	3.5		0.004
	stance	5345	5376	0.258333	walk	0.00766667	Stance	39.05	39.316	0.266	-	D16-133 6m	3.5		-0.009
14	swing	5376	5403	0.225	trot	0	Swing	39.316	39.541	0.225	864.779	D16-133 6m	3.5		-0.00133333
	stance	5403	5430	0.225	trot	0.004	Stance	39.541	39.77	0.229	-	D16-133 6m	3.5		-0.00133333
15	swing	5430	5457	0.225	trot	0.024	Swing	39.77	40.019	0.249	976.034	D16-133 6m	3.5		0.00266667
	stance	5457	5483	0.216667	trot	-0.0296667	Stance	40.019	40.206	0.187	-	D16-133 6m	3.5		0.0266667
16	swing	5483	5507	0.2	walk	0.03	Swing	40.206	40.436	0.23	835.911	D16-133 6m	3.5		-0.003
	stance	5507	5540	0.275	walk	-0.032	Stance	40.436	40.679	0.243	-	D16-133 6m	3.5		0.027
17	swing	5540	5567	0.225	trot	-0.022	Swing	40.679	40.882	0.203	695.709	D16-133 6m	3.5		-0.005
	stance	5567	5599	0.266667	trot	0.0293333	Stance	40.882	41.178	0.296	-	D16-133 6m	3.5		-0.027
18	swing	5599	5630	0.258333	trot	-0.00333333	Swing	41.178	41.433	0.255	632.293	D16-133 6m	3.5		0.00233333
	stance	5630	5656	0.216667	trot	0.00433333	Stance	41.433	41.654	0.221	-	D16-133 6m	3.5		-0.001
19	swing	5656	5684	0.233333	trot	0.0286667	Swing	41.654	41.916	0.262	806.847	D16-133 6m	3.5		0.00333333
	stance	5684	5711	0.225	trot	-0.036	Stance	41.916	42.105	0.189	-	D16-133 6m	3.5		0.032
20	swing	5711	5735	0.2	trot	0.026	Swing	42.105	42.331	0.226	744.848	D16-133 6m	3.5		-0.004
	stance	5735	5766	0.258333	trot	-0.0333333	Stance	42.331	42.556	0.225	-	D16-133 6m	3.5		0.022
21	swing	5766	5790	0.2	stopped	-0.001	Swing	42.556	42.755	0.199	695.455	D16-133 6m	3.5		-0.0113333
	stance	5790	5845	0.458333	stopped	0.0126667	Stance	42.755	43.226	0.471	-	D16-133 6m	3.5		-0.0123333
22	swing	5845	5865	0.166667	walk	0.0113333	Swing	43.226	43.404	0.178	1023.34	D16-133 6m	3.5		0.000333333
	stance	5865	5902	0.308333	walk	-0.00533333	Stance	43.404	43.707	0.303	-	D16-133 6m	3.5		0.0116667
23	swing	5902	5926	0.2	walk	-0.002	Swing	43.707	43.905	0.198	908.077	D16-133 6m	3.5		0.00633333
	stance	5926	5953	0.225	walk	0.002	Stance	43.905	44.132	0.227	-	D16-133 6m	3.5		0.00433333
24	swing	5953	5976	0.191667	trot	-0.00366667	Swing	44.132	44.32	0.188	1088.79	D16-133 6m	3.5		0.00633333
	stance	5976	6002	0.216667	trot	-0.000666667	Stance	44.32	44.536	0.216	-	D16-133 6m	3.5		0.00266667
25	swing	6002	6031	0.241667	jump	-0.102667	Swing	44.536	44.675	0.139	1054.91	D16-133 6m	3.5		0.002
	stance	6031	6057	0.216667	jump	0.103333	Stance	44.675	44.995	0.32	-	D16-133 6m	3.5		-0.100667
26	swing	6057	6080	0.191667	trot	-0.0146667	Swing	44.995	45.172	0.177	840.192	D16-133 6m	3.5		0.00266667
	stance	6080	6120	0.333333	trot	0.00366667	Stance	45.172	45.509	0.337	-	D16-133 6m	3.5		-0.012
27	swing	6120	6146	0.216667	trot	-0.0166667	Swing	45.509	45.709	0.2	727.022	D16-133 6m	3.5		-0.00833333
	stance	6146	6174	0.233333	trot	0.0246667	Stance	45.709	45.967	0.258	-	D16-133 6m	3.5		-0.025
28	swing	6174	6198	0.2	trot	0.007	Swing	45.967	46.174	0.207	650.638	D16-133 6m	3.5		-0.000333333
	stance	6198	6228	0.25	trot	-0.007	Stance	46.174	46.417	0.243	-	D16-133 6m	3.5		0.00666667
29	swing	6228	6258	0.25	trot	0.004	Swing	46.417	46.671	0.254	665.997	D16-133 6m	3.5		-0.000333333
	stance	6258	6289	0.258333	trot	-0.00233333	Stance	46.671	46.927	0.256	-	D16-133 6m	3.5		0.00366667
30	swing	6289	6317	0.233333	trot	0.00466667	Swing	46.927	47.165	0.238	722.978	D16-133 6m	3.5		0.00133333
	stance	6317	6345	0.233333	trot	-0.00433333	Stance	47.165	47.394	0.229	-	D16-133 6m	3.5		0.006
31	swing	6345	6370	0.208333	trot	-0.0243333	Swing	47.394	47.578	0.184	807.69	D16-133 6m	3.5		0.00166667
	stance	6370	6398	0.233333	trot	0.0186667	Stance	47.578	47.83	0.252	-	D16-133 6m	3.5		-0.0226667
32	swing	6398	6423	0.208333	trot	0.0356667	Swing	47.83	48.074	0.244	743.252	D16-133 6m	3.5		-0.004
	stance	6423	6459	0.3	trot	-0.031	Stance	48.074	48.343	0.269	-	D16-133 6m	3.5		0.0316667
33	swing	6459	6485	0.216667	trot	-0.00366667	Swing	48.343	48.556	0.213	811.178	D16-133 6m	3.5		0.000666667
	stance	6485	6524	0.325	trot	0.005	Stance	48.556	48.886	0.33	-	D16-133 6m	3.5		-0.003
34	swing	6524	6545	0.175	looks down	0	Swing	48.886	49.061	0.175	917.998	D16-133 6m	3.5		0.002
	stance	6545	6585	0.333333	looks down	-0.00333333	Stance	49.061	49.391	0.33	-	D16-133 6m	3.5		0.002
35	swing	6585	6610	0.208333	walk	-0.0213333	Swing	49.391	49.578	0.187	1118.26	D16-133 6m	3.5		-0.00133333
	stance	6610	6635	0.208333	walk	0.0316667	Stance	49.578	49.818	0.24	-	D16-133 6m	3.5		-0.0226667
36	swing	6635	6659	0.2	trot	-0.026	Swing	49.818	49.992	0.174	1303.7	D16-133 6m	3.5		0.009
	stance	6659	6686	0.225	trot	0.019	Stance	49.992	50.236	0.244	-	D16-133 6m	3.5		-0.017
37	swing	6686	6717	0.258333	trot	-0.00633333	Swing	50.236	50.488	0.252	861.583	D16-133 6m	3.5		0.002
	stance	6717	6748	0.258333	trot	0.00166667	Stance	50.488	50.748	0.26	-	D16-133 6m	3.5		-0.00433333
38	swing	6748	6772	0.2	trot	0.032	Swing	50.748	50.98	0.232	781.436	D16-133 6m	3.5		-0.00266667
	stance	6772	6806	0.283333	trot	-0.0323333	Stance	50.98	51.231	0.251	-	D16-133 6m	3.5		0.0293333
39	swing	6806	6832	0.216667	trot	0.0343333	Swing	51.231	51.482	0.251	726.101	D16-133 6m	3.5		-0.003
	stance	6832	6867	0.291667	trot	-0.0276667	Stance	51.482	51.746	0.264	-	D16-133 6m	3.5		0.0313333
40	swing	6867	6894	0.225	trot	-0.024	Swing	51.746	51.947	0.201	883.823	D16-133 6m	3.5		0.00366667
	stance	6894	6930	0.3	trot	0.018	Stance	51.947	52.265	0.318	-	D16-133 6m	3.5		-0.0203333
41	swing	6930	6951	0.175	looks down	0.015	Swing	52.265	52.455	0.19	833.285	D16-133 6m	3.5		-0.00233333
	stance	6951	7003	0.433333	looks down	-0.0103333	Stance	52.455	52.878	0.423	-	D16-133 6m	3.5		0.0126667
42	swing	7003	7025	0.183333	looks down	-0.0153333	Swing	52.878	53.046	0.168	1079.01	D16-133 6m	3.5		0.00233333
	stance	7025	7058	0.275	looks down	0.013	Stance	53.046	53.334	0.288	-	D16-133 6m	3.5		-0.013
43	swing	7058	7080	0.183333	walk	0.00766667	Swing	53.334	53.525	0.191	986.538	D16-133 6m	3.5		3.55271e-15
	stance	7080	7107	0.225	walk	-0.001	Stance	53.525	53.749	0.224	-	D16-133 6m	3.5		0.00766667
44	swing	7107	7130	0.191667	trot	-0.00766667	Swing	53.749	53.933	0.184	1180.91	D16-133 6m	3.5		0.00666667
	stance	7130	7156	0.216667	trot	0.00533333	Stance	53.933	54.155	0.222	-	D16-133 6m	3.5		-0.001
45	swing	7156	7183	0.225	trot	-0.019	Swing	54.155	54.361	0.206	972.549	D16-133 6m	3.5		0.00433333
	stance	7183	7215	0.266667	trot	0.0163333	Stance	54.361	54.644	0.283	-	D16-133 6m	3.5		-0.0146667
46	swing	7215	7243	0.233333	trot	0.0196667	Swing	54.644	54.897	0.253	918.234	D16-133 6m	3.5		0.00166667
	stance	7243	7278	0.291667	trot	-0.0216667	Stance	54.897	55.167	0.27	-	D16-133 6m	3.5		0.0213333
47	swing	7278	7304	0.216667	trot	0.0263333	Swing	55.167	55.41	0.243	834.231	D16-133 6m	3.5		-0.000333333
	stance	7304	7337	0.275	trot	-0.026	Stance	55.41	55.659	0.249	-	D16-133 6m	3.5		0.026
48	swing	7337	7364	0.225	trot	-0.006	Swing	55.659	55.878	0.219	683.724	D16-133 6m	3.5		0
	stance	7364	7406	0.35	trot	0.001	Stance	55.878	56.229	0.351	-	D16-133 6m	3.5		-0.006
50	swing	7462	7490	0.233333	trot	-0.0413333	Swing	56.229	56.421	0.192	917.639	D16-133 6m	3.5		-0.471667
	stance	7490	7520	0.25	trot	0.033	Stance	56.421	56.704	0.283	-	D16-133 6m	3.5		-0.513
51	swing	7520	7546	0.216667	trot	0.00933333	Swing	56.704	56.93	0.226	878.471	D16-133 6m	3.5		-0.48
	stance	7546	7579	0.275	trot	-0.019	Stance	56.93	57.186	0.256	-	D16-133 6m	3.5		-0.470667
1	swing	3779	3800	0.175	springs forwards	0.004	Swing	23.087	23.266	0.179	1184.09	D16-133 6m	4		0
	stance	3800	3827	0.225	springs forwards	-0.003	Stance	23.266	23.488	0.222	-	D16-133 6m	4		0.004
2	swing	3827	3851	0.2	trot	-0.005	Swing	23.488	23.683	0.195	1079.66	D16-133 6m	4		0.001
	stance	3851	3879	0.233333	trot	-0.000333333	Stance	23.683	23.916	0.233	-	D16-133 6m	4		-0.004
3	swing	3879	3905	0.216667	trot	0.0293333	Swing	23.916	24.162	0.246	886.049	D16-133 6m	4		-0.00433333
	stance	3905	3939	0.283333	trot	-0.0313333	Stance	24.162	24.414	0.252	-	D16-133 6m	4		0.025
4	swing	3939	3964	0.208333	trot	0.0216667	Swing	24.414	24.644	0.23	906.286	D16-133 6m	4		-0.00633333
	stance	3964	3992	0.233333	trot	-0.0153333	Stance	24.644	24.862	0.218	-	D16-133 6m	4		0.0153333
5	swing	3992	4015	0.191667	trot	0.0283333	Swing	24.862	25.082	0.22	955.277	D16-133 6m	4		-1.33227e-15
	stance	4015	4044	0.241667	trot	-0.0316667	Stance	25.082	25.292	0.21	-	D16-133 6m	4		0.0283333
6	swing	4044	4073	0.241667	trot	0.0213333	Swing	25.292	25.555	0.263	710.868	D16-133 6m	4		-0.00333333
	stance	4073	4102	0.241667	trot	-0.0236667	Stance	25.555	25.773	0.218	-	D16-133 6m	4		0.018
7	swing	4102	4126	0.2	trot	-0.005	Swing	25.773	25.968	0.195	847.99	D16-133 6m	4		-0.00566667
	stance	4126	4158	0.266667	trot	0.00433333	Stance	25.968	26.239	0.271	-	D16-133 6m	4		-0.0106667
8	swing	4158	4182	0.2	trot	0	Swing	26.239	26.439	0.2	826.815	D16-133 6m	4		-0.00633333
	stance	4182	4213	0.258333	trot	0.00566667	Stance	26.439	26.703	0.264	-	D16-133 6m	4		-0.00633333
9	swing	4213	4238	0.208333	trot	-0.00233333	Swing	26.703	26.909	0.206	742.297	D16-133 6m	4		-0.000666667
	stance	4238	4272	0.283333	trot	0.00366667	Stance	26.909	27.196	0.287	-	D16-133 6m	4		-0.003
10	swing	4272	4296	0.2	trot	-0.005	Swing	27.196	27.391	0.195	841.334	D16-133 6m	4		0.000666667
	stance	4296	4326	0.25	trot	-0.004	Stance	27.391	27.637	0.246	-	D16-133 6m	4		-0.00433333
11	swing	4326	4351	0.208333	trot	-0.00733333	Swing	27.637	27.838	0.201	858.75	D16-133 6m	4		-0.00833333
	stance	4351	4378	0.225	trot	0.012	Stance	27.838	28.075	0.237	-	D16-133 6m	4		-0.0156667
12	swing	4378	4403	0.208333	trot	0.0316667	Swing	28.075	28.315	0.24	731.295	D16-133 6m	4		-0.00366667
	stance	4403	4433	0.25	trot	-0.03	Stance	28.315	28.535	0.22	-	D16-133 6m	4		0.028
13	swing	4433	4461	0.233333	trot	0.00166667	Swing	28.535	28.77	0.235	646.088	D16-133 6m	4		-0.002
	stance	4461	4491	0.25	trot	-0.004	Stance	28.77	29.016	0.246	-	D16-133 6m	4		-0.000333333
14	swing	4491	4515	0.2	trot	0.03	Swing	29.016	29.246	0.23	820.645	D16-133 6m	4		-0.00433333
	stance	4515	4544	0.241667	trot	-0.0256667	Stance	29.246	29.462	0.216	-	D16-133 6m	4		0.0256667
15	swing	4544	4568	0.2	trot	-0.016	Swing	29.462	29.646	0.184	990.904	D16-133 6m	4		0
	stance	4568	4595	0.225	trot	0.019	Stance	29.646	29.89	0.244	-	D16-133 6m	4		-0.016
16	swing	4595	4622	0.225	trot	-0.009	Swing	29.89	30.106	0.216	698.053	D16-133 6m	4		0.003
	stance	4622	4652	0.25	trot	0	Stance	30.106	30.356	0.25	-	D16-133 6m	4		-0.006
17	swing	4652	4677	0.208333	trot	0.0356667	Swing	30.356	30.6	0.244	774.06	D16-133 6m	4		-0.006
	stance	4677	4709	0.266667	trot	-0.0336667	Stance	30.6	30.833	0.233	-	D16-133 6m	4		0.0296667
18	swing	4709	4734	0.208333	trot	0.0296667	Swing	30.833	31.071	0.238	925.52	D16-133 6m	4		-0.004
	stance	4734	4765	0.258333	trot	-0.0263333	Stance	31.071	31.303	0.232	-	D16-133 6m	4		0.0256667
19	swing	4765	4785	0.166667	trot	-0.00266667	Swing	31.303	31.467	0.164	1131.29	D16-133 6m	4		-0.000666667
	stance	4785	4821	0.3	trot	-0.004	Stance	31.467	31.763	0.296	-	D16-133 6m	4		-0.00333333
20	swing	4821	4845	0.2	walk	0.03	Swing	31.763	31.993	0.23	880.844	D16-133 6m	4		-0.00733333
	stance	4845	4885	0.333333	walk	-0.0273333	Stance	31.993	32.299	0.306	-	D16-133 6m	4		0.0226667
21	swing	4885	4905	0.166667	walk	0.0123333	Swing	32.299	32.478	0.179	955.068	D16-133 6m	4		-0.00466667
	stance	4905	4944	0.325	walk	-0.012	Stance	32.478	32.791	0.313	-	D16-133 6m	4		0.00766667
22	swing	4944	4964	0.166667	walk	0.0143333	Swing	32.791	32.972	0.181	993.991	D16-133 6m	4		-0.00433333
	stance	4964	5000	0.3	walk	-0.009	Stance	32.972	33.263	0.291	-	D16-133 6m	4		0.01
23	swing	5000	5023	0.191667	trot	0.00333333	Swing	33.263	33.458	0.195	1017.53	D16-133 6m	4		0.001
	stance	5023	5052	0.241667	trot	-0.00466667	Stance	33.458	33.695	0.237	-	D16-133 6m	4		0.00433333
24	swing	5052	5076	0.2	trot	0	Swing	33.695	33.895	0.2	938.787	D16-133 6m	4		-0.000333333
	stance	5076	5103	0.225	trot	0.003	Stance	33.895	34.123	0.228	-	D16-133 6m	4		-0.000333333
25	swing	5103	5126	0.191667	trot	0.00333333	Swing	34.123	34.318	0.195	1049.18	D16-133 6m	4		0.00266667
	stance	5126	5154	0.233333	trot	-0.00833333	Stance	34.318	34.543	0.225	-	D16-133 6m	4		0.006
26	swing	5154	5178	0.2	trot	-0.005	Swing	34.543	34.738	0.195	985.089	D16-133 6m	4		-0.00233333
	stance	5178	5205	0.225	trot	0.008	Stance	34.738	34.971	0.233	-	D16-133 6m	4		-0.00733333
27	swing	5205	5228	0.191667	trot	-0.00166667	Swing	34.971	35.161	0.19	1018.85	D16-133 6m	4		0.000666667
	stance	5228	5254	0.216667	trot	-0.00266667	Stance	35.161	35.375	0.214	-	D16-133 6m	4		-0.001
28	swing	5254	5280	0.216667	trot	0.0263333	Swing	35.375	35.618	0.243	827.522	D16-133 6m	4		-0.00366667
	stance	5280	5307	0.225	trot	-0.022	Stance	35.618	35.821	0.203	-	D16-133 6m	4		0.0226667
29	swing	5307	5332	0.208333	trot	0.0236667	Swing	35.821	36.053	0.232	816.81	D16-133 6m	4		0.000666667
	stance	5332	5363	0.258333	trot	-0.0283333	Stance	36.053	36.283	0.23	-	D16-133 6m	4		0.0243333
30	swing	5363	5390	0.225	trot	0.007	Swing	36.283	36.515	0.232	799.587	D16-133 6m	4		-0.004
	stance	5390	5421	0.258333	trot	-0.00933333	Stance	36.515	36.764	0.249	-	D16-133 6m	4		0.003
31	swing	5421	5445	0.2	trot	0.043	Swing	36.764	37.007	0.243	697.546	D16-133 6m	4		-0.00633333
	stance	5445	5478	0.275	trot	-0.038	Stance	37.007	37.244	0.237	-	D16-133 6m	4		0.0366667
32	swing	5478	5502	0.2	walk	-0.003	Swing	37.244	37.441	0.197	893.891	D16-133 6m	4		-0.00133333
	stance	5502	5544	0.35	walk	0.003	Stance	37.441	37.794	0.353	-	D16-133 6m	4		-0.00433333
33	swing	5544	5564	0.166667	walk	0.00933333	Swing	37.794	37.97	0.176	1048.54	D16-133 6m	4		-0.00133333
	stance	5564	5607	0.358333	walk	-0.00833333	Stance	37.97	38.32	0.35	-	D16-133 6m	4		0.008
36	swing	5709	5728	0.158333	trot	0.00266667	Swing	39.173	39.334	0.161	1246.68	D16-133 6m	4		0.00266667
	stance	5728	5759	0.258333	trot	0.000666667	Stance	39.334	39.593	0.259	-	D16-133 6m	4		0.00533333
37	swing	5759	5784	0.208333	trot	-0.00933333	Swing	39.593	39.792	0.199	1038.91	D16-133 6m	4		0.006
	stance	5784	5811	0.225	trot	0.004	Stance	39.792	40.021	0.229	-	D16-133 6m	4		-0.00333333
38	swing	5811	5833	0.183333	trot	-0.00233333	Swing	40.021	40.202	0.181	1091.28	D16-133 6m	4		0.000666667
	stance	5833	5859	0.216667	trot	0.00433333	Stance	40.202	40.423	0.221	-	D16-133 6m	4		-0.00166667
39	swing	5859	5882	0.191667	trot	-0.00666667	Swing	40.423	40.608	0.185	1072.31	D16-133 6m	4		0.00266667
	stance	5882	5912	0.25	trot	-0.004	Stance	40.608	40.854	0.246	-	D16-133 6m	4		-0.004
40	swing	5912	5935	0.191667	trot	0.0403333	Swing	40.854	41.086	0.232	810.339	D16-133 6m	4		-0.008
	stance	5935	5965	0.25	trot	-0.031	Stance	41.086	41.305	0.219	-	D16-133 6m	4		0.0323333
42	swing	6022	6049	0.225	trot	0.029	Swing	41.773	42.027	0.254	702.056	D16-133 6m	4		-0.00566667
	stance	6049	6078	0.241667	trot	-0.0286667	Stance	42.027	42.24	0.213	-	D16-133 6m	4		0.0233333
43	swing	6078	6103	0.208333	trot	0.00766667	Swing	42.24	42.456	0.216	760.84	D16-133 6m	4		-0.00533333
	stance	6103	6135	0.266667	trot	-0.00166667	Stance	42.456	42.721	0.265	-	D16-133 6m	4		0.00233333
44	swing	6135	6159	0.2	trot	0.029	Swing	42.721	42.95	0.229	903.155	D16-133 6m	4		0.000666667
	stance	6159	6192	0.275	trot	-0.033	Stance	42.95	43.192	0.242	-	D16-133 6m	4		0.0296667
45	swing	6192	6218	0.216667	trot	-0.0166667	Swing	43.192	43.392	0.2	905.692	D16-133 6m	4		-0.00333333
	stance	6218	6251	0.275	trot	0.021	Stance	43.392	43.688	0.296	-	D16-133 6m	4		-0.02
46	swing	6251	6275	0.2	walk	0.033	Swing	43.688	43.921	0.233	1020.96	D16-133 6m	4		0.001
	stance	6275	6318	0.358333	walk	-0.0383333	Stance	43.921	44.241	0.32	-	D16-133 6m	4		0.034
1	swing	3122	3145	0.191667	looking up	-0.0186667	Swing	23.181	23.354	0.173	764.607	D16-133 9m	1.5		0
	stance	3145	3220	0.625	looking up	0.004	Stance	23.354	23.983	0.629	-	D16-133 9m	1.5		-0.0186667
2	swing	3220	3241	0.175	walk	0.005	Swing	23.983	24.163	0.18	637.058	D16-133 9m	1.5		-0.0146667
	stance	3241	3314	0.608333	walk	0.00966667	Stance	24.163	24.781	0.618	-	D16-133 9m	1.5		-0.00966667
3	swing	3314	3335	0.175	walk	0.005	Swing	24.781	24.961	0.18	665.556	D16-133 9m	1.5		-2.22045e-15
	stance	3335	3390	0.458333	walk	-0.00433333	Stance	24.961	25.415	0.454	-	D16-133 9m	1.5		0.005
4	swing	3390	3413	0.191667	walk	0.00633333	Swing	25.415	25.613	0.198	650.143	D16-133 9m	1.5		0.000666667
	stance	3413	3477	0.533333	walk	-0.0153333	Stance	25.613	26.131	0.518	-	D16-133 9m	1.5		0.007
5	swing	3477	3502	0.208333	walk	-0.0313333	Swing	26.131	26.308	0.177	582.82	D16-133 9m	1.5		-0.00833333
	stance	3502	3569	0.558333	walk	0.0366667	Stance	26.308	26.903	0.595	-	D16-133 9m	1.5		-0.0396667
6	swing	3569	3590	0.175	looking up	0.008	Swing	26.903	27.086	0.183	662.376	D16-133 9m	1.5		-0.003
	stance	3590	3647	0.475	looking up	-0.004	Stance	27.086	27.557	0.471	-	D16-133 9m	1.5		0.005
7	swing	3647	3669	0.183333	looking up	-0.000333333	Swing	27.557	27.74	0.183	617.77	D16-133 9m	1.5		0.001
	stance	3669	3721	0.433333	looking up	-0.00133333	Stance	27.74	28.172	0.432	-	D16-133 9m	1.5		0.000666667
8	swing	3721	3745	0.2	looking up	-0.01	Swing	28.172	28.362	0.19	651.088	D16-133 9m	1.5		-0.000666667
	stance	3745	3805	0.5	looking up	0.009	Stance	28.362	28.871	0.509	-	D16-133 9m	1.5		-0.0106667
9	swing	3805	3829	0.2	walk	-0.019	Swing	28.871	29.052	0.181	744.921	D16-133 9m	1.5		-0.00166667
	stance	3829	3895	0.55	walk	0.02	Stance	29.052	29.622	0.57	-	D16-133 9m	1.5		-0.0206667
10	swing	3895	3919	0.2	walk	0.005	Swing	29.622	29.827	0.205	708.31	D16-133 9m	1.5		-0.000666667
	stance	3919	3990	0.591667	walk	0.00333333	Stance	29.827	30.422	0.595	-	D16-133 9m	1.5		0.00433333
11	swing	3990	4014	0.2	looking down	-0.005	Swing	30.422	30.617	0.195	920.838	D16-133 9m	1.5		0.00766667
	stance	4014	4085	0.591667	looking down	-0.00866667	Stance	30.617	31.2	0.583	-	D16-133 9m	1.5		0.00266667
12	swing	4085	4102	0.141667	hit gate	0.00533333	Swing	31.2	31.347	0.147	734.006	D16-133 9m	1.5		-0.006
	stance	4102	4162	0.5	hit gate	0.003	Stance	31.347	31.85	0.503	-	D16-133 9m	1.5		-0.000666667
13	swing	4162	4186	0.2	walk	-0.015	Swing	31.85	32.035	0.185	857.692	D16-133 9m	1.5		0.00233333
	stance	4186	4241	0.458333	walk	0.0106667	Stance	32.035	32.504	0.469	-	D16-133 9m	1.5		-0.0126667
14	swing	4241	4265	0.2	hit gate	-0.002	Swing	32.504	32.702	0.198	623.287	D16-133 9m	1.5		-0.002
	stance	4265	4331	0.55	hit gate	0.003	Stance	32.702	33.255	0.553	-	D16-133 9m	1.5		-0.004
15	swing	4331	4355	0.2	walk	0.043	Swing	33.255	33.498	0.243	641.349	D16-133 9m	1.5		-0.001
	stance	4355	4426	0.591667	walk	-0.0466667	Stance	33.498	34.043	0.545	-	D16-133 9m	1.5		0.042
16	swing	4426	4449	0.191667	walk	-0.00766667	Swing	34.043	34.227	0.184	640.025	D16-133 9m	1.5		-0.00466667
	stance	4449	4531	0.683333	walk	0.00466667	Stance	34.227	34.915	0.688	-	D16-133 9m	1.5		-0.0123333
17	swing	4531	4555	0.2	walk	0.022	Swing	34.915	35.137	0.222	640.192	D16-133 9m	1.5		-0.00766667
	stance	4555	4637	0.683333	walk	-0.0253333	Stance	35.137	35.795	0.658	-	D16-133 9m	1.5		0.0143333
18	swing	4637	4659	0.183333	walk	0.0106667	Swing	35.795	35.989	0.194	595.36	D16-133 9m	1.5		-0.011
	stance	4659	4725	0.55	walk	0.001	Stance	35.989	36.54	0.551	-	D16-133 9m	1.5		-0.000333333
19	swing	4725	4755	0.25	walk	0.003	Swing	36.54	36.793	0.253	698.403	D16-133 9m	1.5		0.000666667
	stance	4755	4823	0.566667	walk	-0.00466667	Stance	36.793	37.355	0.562	-	D16-133 9m	1.5		0.00366667
20	swing	4823	4848	0.208333	walk	0.0286667	Swing	37.355	37.592	0.237	702.626	D16-133 9m	1.5		-0.001
	stance	4848	4914	0.55	walk	-0.032	Stance	37.592	38.11	0.518	-	D16-133 9m	1.5		0.0276667
21	swing	4914	4942	0.233333	walk	-0.0153333	Swing	38.11	38.328	0.218	674.473	D16-133 9m	1.5		-0.00433333
	stance	4942	4996	0.45	walk	0.023	Stance	38.328	38.801	0.473	-	D16-133 9m	1.5		-0.0196667
22	swing	4996	5018	0.183333	looks right	0.00666667	Swing	38.801	38.991	0.19	582.955	D16-133 9m	1.5		0.00333333
	stance	5018	5085	0.558333	looks right	-0.00633333	Stance	38.991	39.543	0.552	-	D16-133 9m	1.5		0.01
23	swing	5085	5109	0.2	walk	-0.031	Swing	39.543	39.712	0.169	874.241	D16-133 9m	1.5		0.00366667
	stance	5109	5165	0.466667	walk	0.0393333	Stance	39.712	40.218	0.506	-	D16-133 9m	1.5		-0.0273333
24	swing	5165	5189	0.2	walk	-0.013	Swing	40.218	40.405	0.187	893.212	D16-133 9m	1.5		0.012
	stance	5189	5239	0.416667	walk	0.00233333	Stance	40.405	40.824	0.419	-	D16-133 9m	1.5		-0.001
25	swing	5239	5269	0.25	looking up	-0.016	Swing	40.824	41.058	0.234	712.329	D16-133 9m	1.5		0.00133333
	stance	5269	5334	0.541667	looking up	0.0123333	Stance	41.058	41.612	0.554	-	D16-133 9m	1.5		-0.0146667
26	swing	5334	5358	0.2	looking up	-0.032	Swing	41.612	41.78	0.168	685.891	D16-133 9m	1.5		-0.00233333
	stance	5358	5431	0.608333	looking up	0.0326667	Stance	41.78	42.421	0.641	-	D16-133 9m	1.5		-0.0343333
27	swing	5431	5452	0.175	walk	0.001	Swing	42.421	42.597	0.176	770.609	D16-133 9m	1.5		-0.00166667
	stance	5452	5505	0.441667	walk	0.0103333	Stance	42.597	43.049	0.452	-	D16-133 9m	1.5		-0.000666667
28	swing	5505	5529	0.2	walk	-0.027	Swing	43.049	43.222	0.173	755.678	D16-133 9m	1.5		0.00966667
	stance	5529	5593	0.533333	walk	0.0216667	Stance	43.222	43.777	0.555	-	D16-133 9m	1.5		-0.0173333
29	swing	5593	5617	0.2	walk	-0.03	Swing	43.777	43.947	0.17	679.998	D16-133 9m	1.5		0.00433333
	stance	5617	5681	0.533333	walk	0.0296667	Stance	43.947	44.51	0.563	-	D16-133 9m	1.5		-0.0256667
30	swing	5681	5705	0.2	walk	-0.02	Swing	44.51	44.69	0.18	672.873	D16-133 9m	1.5		0.004
	stance	5705	5774	0.575	walk	0.021	Stance	44.69	45.286	0.596	-	D16-133 9m	1.5		-0.016
31	swing	5774	5799	0.208333	walk	0.0216667	Swing	45.286	45.516	0.23	647.251	D16-133 9m	1.5		0.005
	stance	5799	5862	0.525	walk	-0.025	Stance	45.516	46.016	0.5	-	D16-133 9m	1.5		0.0266667
32	swing	5862	5889	0.225	walk	0.007	Swing	46.016	46.248	0.232	729.787	D16-133 9m	1.5		0.00166667
	stance	5889	5947	0.483333	walk	-0.00433333	Stance	46.248	46.727	0.479	-	D16-133 9m	1.5		0.00866667
33	swing	5947	5975	0.233333	walk	0.000666667	Swing	46.727	46.961	0.234	682.626	D16-133 9m	1.5		0.00433333
	stance	5975	6040	0.541667	walk	0.00333333	Stance	46.961	47.506	0.545	-	D16-133 9m	1.5		0.005
34	swing	6040	6064	0.2	walk	-0.003	Swing	47.506	47.703	0.197	694.455	D16-133 9m	1.5		0.00833333
	stance	6064	6129	0.541667	walk	-0.000666667	Stance	47.703	48.244	0.541	-	D16-133 9m	1.5		0.00533333
35	swing	6129	6153	0.2	walk	0.002	Swing	48.244	48.446	0.202	724.405	D16-133 9m	1.5		0.00466667
	stance	6153	6212	0.491667	walk	-0.00266667	Stance	48.446	48.935	0.489	-	D16-133 9m	1.5		0.00666667
36	swing	6212	6233	0.175	walk	0.009	Swing	48.935	49.119	0.184	782.691	D16-133 9m	1.5		0.004
	stance	6233	6293	0.5	walk	-0.012	Stance	49.119	49.607	0.488	-	D16-133 9m	1.5		0.013
37	swing	6293	6319	0.216667	walk	-0.0256667	Swing	49.607	49.798	0.191	603.443	D16-133 9m	1.5		0.001
	stance	6319	6387	0.566667	walk	0.0233333	Stance	49.798	50.388	0.59	-	D16-133 9m	1.5		-0.0246667
38	swing	6387	6410	0.191667	walk	-0.0126667	Swing	50.388	50.567	0.179	630.363	D16-133 9m	1.5		-0.00133333
	stance	6410	6481	0.591667	walk	0.0173333	Stance	50.567	51.176	0.609	-	D16-133 9m	1.5		-0.014
39	swing	6481	6504	0.191667	walk	-0.0146667	Swing	51.176	51.353	0.177	710.553	D16-133 9m	1.5		0.00333333
	stance	6504	6577	0.608333	walk	0.0116667	Stance	51.353	51.973	0.62	-	D16-133 9m	1.5		-0.0113333
40	swing	6577	6601	0.2	walk	-0.021	Swing	51.973	52.152	0.179	608.019	D16-133 9m	1.5		0.000333333
	stance	6601	6683	0.683333	walk	0.0306667	Stance	52.152	52.866	0.714	-	D16-133 9m	1.5		-0.0206667
41	swing	6683	6707	0.2	walk	-0.013	Swing	52.866	53.053	0.187	756.04	D16-133 9m	1.5		0.01
	stance	6707	6762	0.458333	walk	0.00566667	Stance	53.053	53.517	0.464	-	D16-133 9m	1.5		-0.003
42	swing	6762	6785	0.191667	walk	0.00333333	Swing	53.517	53.712	0.195	772.422	D16-133 9m	1.5		0.00266667
	stance	6785	6837	0.433333	walk	-0.00233333	Stance	53.712	54.143	0.431	-	D16-133 9m	1.5		0.006
43	swing	6837	6858	0.175	walk	0.003	Swing	54.143	54.321	0.178	887.94	D16-133 9m	1.5		0.00366667
	stance	6858	6925	0.558333	walk	-0.00633333	Stance	54.321	54.873	0.552	-	D16-133 9m	1.5		0.00666667
44	swing	6925	6947	0.183333	looking down	0.000666667	Swing	54.873	55.057	0.184	663.083	D16-133 9m	1.5		0.000333333
	stance	6947	7022	0.625	looking down	0	Stance	55.057	55.682	0.625	-	D16-133 9m	1.5		0.001
45	swing	7022	7045	0.191667	walk	0.00633333	Swing	55.682	55.88	0.198	672.055	D16-133 9m	1.5		0.001
	stance	7045	7099	0.45	walk	-0.003	Stance	55.88	56.327	0.447	-	D16-133 9m	1.5		0.00733333
46	swing	7099	7121	0.183333	walk	0.0416667	Swing	56.327	56.552	0.225	725.156	D16-133 9m	1.5		0.00433333
	stance	7121	7193	0.6	walk	-0.044	Stance	56.552	57.108	0.556	-	D16-133 9m	1.5		0.046
47	swing	7193	7219	0.216667	walk	0.0343333	Swing	57.108	57.359	0.251	626.217	D16-133 9m	1.5		0.002
	stance	7219	7300	0.675	walk	-0.043	Stance	57.359	57.991	0.632	-	D16-133 9m	1.5		0.0363333
48	swing	7300	7318	0.15	walk	0.008	Swing	57.991	58.149	0.158	595.184	D16-133 9m	1.5		-0.00666667
	stance	7318	7400	0.683333	walk	-0.000333333	Stance	58.149	58.832	0.683	-	D16-133 9m	1.5		0.00133333
49	swing	7400	7427	0.225	walk	0.009	Swing	58.832	59.066	0.234	666.432	D16-133 9m	1.5		0.001
	stance	7427	7487	0.5	walk	-0.004	Stance	59.066	59.562	0.496	-	D16-133 9m	1.5		0.01
50	swing	7487	7514	0.225	walk	0.008	Swing	59.562	59.795	0.233	756.369	D16-133 9m	1.5		0.006
	stance	7514	7578	0.533333	walk	-0.0133333	Stance	59.795	60.315	0.52	-	D16-133 9m	1.5		0.014
1	swing	1672	1697	0.208333	walk	-0.00233333	Swing	10.068	10.274	0.206	802.897	D16-133 9m	2		0
	stance	1697	1746	0.408333	walk	0.000666667	Stance	10.274	10.683	0.409	-	D16-133 9m	2		-0.00233333
2	swing	1746	1768	0.183333	walk	0.0176667	Swing	10.683	10.884	0.201	725.69	D16-133 9m	2		-0.00166667
	stance	1768	1818	0.416667	walk	-0.0196667	Stance	10.884	11.281	0.397	-	D16-133 9m	2		0.016
3	swing	1818	1839	0.175	walk	0.022	Swing	11.281	11.478	0.197	762.357	D16-133 9m	2		-0.00366667
	stance	1839	1892	0.441667	walk	-0.0236667	Stance	11.478	11.896	0.418	-	D16-133 9m	2		0.0183333
4	swing	1892	1913	0.175	looking up	0.01	Swing	11.896	12.081	0.185	873.233	D16-133 9m	2		-0.00533333
	stance	1913	1965	0.433333	looking up	-0.00333333	Stance	12.081	12.511	0.43	-	D16-133 9m	2		0.00466667
5	swing	1965	1991	0.216667	looking up	-0.0186667	Swing	12.511	12.709	0.198	710.126	D16-133 9m	2		0.00133333
	stance	1991	2056	0.541667	looking up	0.00933333	Stance	12.709	13.26	0.551	-	D16-133 9m	2		-0.0173333
6	swing	2056	2080	0.2	looking up	-0.022	Swing	13.26	13.438	0.178	658.136	D16-133 9m	2		-0.008
	stance	2080	2133	0.441667	looking up	0.0243333	Stance	13.438	13.904	0.466	-	D16-133 9m	2		-0.03
7	swing	2133	2155	0.183333	walk	0.00466667	Swing	13.904	14.092	0.188	727.753	D16-133 9m	2		-0.00566667
	stance	2155	2199	0.366667	walk	0.000333333	Stance	14.092	14.459	0.367	-	D16-133 9m	2		-0.001
8	swing	2199	2222	0.191667	looking up	-0.00666667	Swing	14.459	14.644	0.185	721.148	D16-133 9m	2		-0.000666667
	stance	2222	2287	0.541667	looking up	0.000333333	Stance	14.644	15.186	0.542	-	D16-133 9m	2		-0.00733333
9	swing	2287	2310	0.191667	looking up	-0.00166667	Swing	15.186	15.376	0.19	643.933	D16-133 9m	2		-0.007
	stance	2310	2348	0.316667	looking up	0.00433333	Stance	15.376	15.697	0.321	-	D16-133 9m	2		-0.00866667
10	swing	2348	2380	0.266667	looking up	-0.00666667	Swing	15.697	15.957	0.26	716.836	D16-133 9m	2		-0.00433333
	stance	2380	2431	0.425	looking up	0.015	Stance	15.957	16.397	0.44	-	D16-133 9m	2		-0.011
11	swing	2431	2461	0.25	looking up	-0.01	Swing	16.397	16.637	0.24	843.737	D16-133 9m	2		0.004
	stance	2461	2513	0.433333	looking up	0.00166667	Stance	16.637	17.072	0.435	-	D16-133 9m	2		-0.006
12	swing	2513	2540	0.225	walk	-0.014	Swing	17.072	17.283	0.211	673.154	D16-133 9m	2		-0.00433333
	stance	2540	2591	0.425	walk	0.024	Stance	17.283	17.732	0.449	-	D16-133 9m	2		-0.0183333
13	swing	2591	2619	0.233333	walk	-0.0203333	Swing	17.732	17.945	0.213	710.596	D16-133 9m	2		0.00566667
	stance	2619	2668	0.408333	walk	0.0126667	Stance	17.945	18.366	0.421	-	D16-133 9m	2		-0.0146667
14	swing	2668	2689	0.175	walk	0.01	Swing	18.366	18.551	0.185	725.384	D16-133 9m	2		-0.002
	stance	2689	2743	0.45	walk	-0.011	Stance	18.551	18.99	0.439	-	D16-133 9m	2		0.008
15	swing	2743	2765	0.183333	walk	-0.00833333	Swing	18.99	19.165	0.175	702.018	D16-133 9m	2		-0.003
	stance	2765	2816	0.425	walk	0.015	Stance	19.165	19.605	0.44	-	D16-133 9m	2		-0.0113333
16	swing	2816	2840	0.2	walk	-0.011	Swing	19.605	19.794	0.189	784.191	D16-133 9m	2		0.00366667
	stance	2840	2887	0.391667	walk	0.00833333	Stance	19.794	20.194	0.4	-	D16-133 9m	2		-0.00733333
17	swing	2887	2911	0.2	walk	-0.011	Swing	20.194	20.383	0.189	803.149	D16-133 9m	2		0.001
	stance	2911	2961	0.416667	walk	0.00733333	Stance	20.383	20.807	0.424	-	D16-133 9m	2		-0.01
18	swing	2961	2984	0.191667	walk	-0.00666667	Swing	20.807	20.992	0.185	867.063	D16-133 9m	2		-0.00266667
	stance	2984	3031	0.391667	walk	0.0103333	Stance	20.992	21.394	0.402	-	D16-133 9m	2		-0.00933333
19	swing	3031	3054	0.191667	looking down	-0.00266667	Swing	21.394	21.583	0.189	902.283	D16-133 9m	2		0.001
	stance	3054	3102	0.4	looking down	0.004	Stance	21.583	21.987	0.404	-	D16-133 9m	2		-0.00166667
20	swing	3102	3123	0.175	stopped	-0.002	Swing	21.987	22.16	0.173	922.453	D16-133 9m	2		0.00233333
	stance	3123	3200	0.641667	stopped	-0.0116667	Stance	22.16	22.79	0.63	-	D16-133 9m	2		0.000333333
21	swing	3200	3217	0.141667	looking down	0.0153333	Swing	22.79	22.947	0.157	643.856	D16-133 9m	2		-0.0113333
	stance	3217	3267	0.416667	looking down	-0.00466667	Stance	22.947	23.359	0.412	-	D16-133 9m	2		0.004
22	swing	3267	3289	0.183333	walk	0.00266667	Swing	23.359	23.545	0.186	896.954	D16-133 9m	2		-0.000666667
	stance	3289	3332	0.358333	walk	0.000666667	Stance	23.545	23.904	0.359	-	D16-133 9m	2		0.002
23	swing	3332	3355	0.191667	walk	0.0183333	Swing	23.904	24.114	0.21	795.938	D16-133 9m	2		0.00266667
	stance	3355	3399	0.366667	walk	-0.0196667	Stance	24.114	24.461	0.347	-	D16-133 9m	2		0.021
24	swing	3399	3422	0.191667	walk	0.0203333	Swing	24.461	24.673	0.212	819.903	D16-133 9m	2		0.00133333
	stance	3422	3464	0.35	walk	-0.013	Stance	24.673	25.01	0.337	-	D16-133 9m	2		0.0216667
25	swing	3464	3489	0.208333	walk	-0.0203333	Swing	25.01	25.198	0.188	816.146	D16-133 9m	2		0.00866667
	stance	3489	3550	0.508333	walk	0.0126667	Stance	25.198	25.719	0.521	-	D16-133 9m	2		-0.0116667
26	swing	3550	3574	0.2	hit gate	-0.013	Swing	25.719	25.906	0.187	849.316	D16-133 9m	2		0.001
	stance	3574	3622	0.4	hit gate	0.015	Stance	25.906	26.321	0.415	-	D16-133 9m	2		-0.012
27	swing	3622	3643	0.175	hit gate	-0.004	Swing	26.321	26.492	0.171	806.759	D16-133 9m	2		0.003
	stance	3643	3710	0.558333	hit gate	-0.00833333	Stance	26.492	27.042	0.55	-	D16-133 9m	2		-0.001
28	swing	3710	3738	0.233333	walk	0.0196667	Swing	27.042	27.295	0.253	626.168	D16-133 9m	2		-0.00933333
	stance	3738	3785	0.391667	walk	-0.0116667	Stance	27.295	27.675	0.38	-	D16-133 9m	2		0.0103333
29	swing	3785	3808	0.191667	walk	0.0103333	Swing	27.675	27.877	0.202	765.43	D16-133 9m	2		-0.00133333
	stance	3808	3860	0.433333	walk	-0.0143333	Stance	27.877	28.296	0.419	-	D16-133 9m	2		0.009
30	swing	3860	3887	0.225	looking up	0.035	Swing	28.296	28.556	0.26	670.484	D16-133 9m	2		-0.00533333
	stance	3887	3955	0.566667	looking up	-0.0316667	Stance	28.556	29.091	0.535	-	D16-133 9m	2		0.0296667
31	swing	3955	3981	0.216667	looking up	0.0273333	Swing	29.091	29.335	0.244	637.946	D16-133 9m	2		-0.002
	stance	3981	4039	0.483333	looking up	-0.0303333	Stance	29.335	29.788	0.453	-	D16-133 9m	2		0.0253333
32	swing	4039	4063	0.2	walk	0.031	Swing	29.788	30.019	0.231	641.462	D16-133 9m	2		-0.005
	stance	4063	4107	0.366667	walk	-0.0276667	Stance	30.019	30.358	0.339	-	D16-133 9m	2		0.026
33	swing	4107	4131	0.2	walk	0	Swing	30.358	30.558	0.2	796.266	D16-133 9m	2		-0.00166667
	stance	4131	4187	0.466667	walk	-0.00366667	Stance	30.558	31.021	0.463	-	D16-133 9m	2		-0.00166667
34	swing	4187	4213	0.216667	walk	0.00933333	Swing	31.021	31.247	0.226	699.31	D16-133 9m	2		-0.00533333
	stance	4213	4262	0.408333	walk	-0.00233333	Stance	31.247	31.653	0.406	-	D16-133 9m	2		0.004
35	swing	4262	4294	0.266667	looking up	-0.0106667	Swing	31.653	31.909	0.256	583.783	D16-133 9m	2		0.00166667
	stance	4294	4331	0.308333	looking up	0.00466667	Stance	31.909	32.222	0.313	-	D16-133 9m	2		-0.009
36	swing	4331	4364	0.275	jump	-0.018	Swing	32.222	32.479	0.257	643.265	D16-133 9m	2		-0.00433333
	stance	4364	4410	0.383333	jump	0.0186667	Stance	32.479	32.881	0.402	-	D16-133 9m	2		-0.0223333
37	swing	4410	4445	0.291667	looking up	0.00533333	Swing	32.881	33.178	0.297	689.192	D16-133 9m	2		-0.00366667
	stance	4445	4492	0.391667	looking up	-0.0196667	Stance	33.178	33.55	0.372	-	D16-133 9m	2		0.00166667
38	swing	4492	4522	0.25	looking up	0.048	Swing	33.55	33.848	0.298	395.832	D16-133 9m	2		-0.018
	stance	4522	4572	0.416667	looking up	-0.0306667	Stance	33.848	34.234	0.386	-	D16-133 9m	2		0.03
39	swing	4572	4598	0.216667	walk	-0.0166667	Swing	34.234	34.434	0.2	755.694	D16-133 9m	2		-0.000666667
	stance	4598	4628	0.25	walk	0.026	Stance	34.434	34.71	0.276	-	D16-133 9m	2		-0.0173333
40	swing	4628	4654	0.216667	walk	-0.0216667	Swing	34.71	34.905	0.195	883.039	D16-133 9m	2		0.00866667
	stance	4654	4686	0.266667	walk	0.0153333	Stance	34.905	35.187	0.282	-	D16-133 9m	2		-0.013
41	swing	4686	4710	0.2	looking up	-0.011	Swing	35.187	35.376	0.189	893.493	D16-133 9m	2		0.00233333
	stance	4710	4758	0.4	looking up	-0.004	Stance	35.376	35.772	0.396	-	D16-133 9m	2		-0.00866667
42	swing	4758	4784	0.216667	looking up	0.0263333	Swing	35.772	36.015	0.243	550.766	D16-133 9m	2		-0.0126667
	stance	4784	4847	0.525	looking up	-0.023	Stance	36.015	36.517	0.502	-	D16-133 9m	2		0.0136667
43	swing	4847	4872	0.208333	walk	0.00666667	Swing	36.517	36.732	0.215	633.633	D16-133 9m	2		-0.00933333
	stance	4872	4923	0.425	walk	0	Stance	36.732	37.157	0.425	-	D16-133 9m	2		-0.00266667
44	swing	4923	4946	0.191667	walk	0.0323333	Swing	37.157	37.381	0.224	752.604	D16-133 9m	2		-0.00266667
	stance	4946	4992	0.383333	walk	-0.0293333	Stance	37.381	37.735	0.354	-	D16-133 9m	2		0.0296667
45	swing	4992	5016	0.2	walk	0.024	Swing	37.735	37.959	0.224	781.608	D16-133 9m	2		0.000333333
	stance	5016	5074	0.483333	walk	-0.0263333	Stance	37.959	38.416	0.457	-	D16-133 9m	2		0.0243333
46	swing	5074	5106	0.266667	walk	0.00433333	Swing	38.416	38.687	0.271	712.766	D16-133 9m	2		-0.002
	stance	5106	5149	0.358333	walk	-0.000333333	Stance	38.687	39.045	0.358	-	D16-133 9m	2		0.00233333
47	swing	5149	5175	0.216667	walk	0.0103333	Swing	39.045	39.272	0.227	753.386	D16-133 9m	2		0.002
	stance	5175	5212	0.308333	walk	-0.0183333	Stance	39.272	39.562	0.29	-	D16-133 9m	2		0.0123333
48	swing	5212	5235	0.191667	looking up	0.0413333	Swing	39.562	39.795	0.233	687.234	D16-133 9m	2		-0.006
	stance	5235	5285	0.416667	looking up	-0.0396667	Stance	39.795	40.172	0.377	-	D16-133 9m	2		0.0353333
49	swing	5285	5311	0.216667	looking up	0.0173333	Swing	40.172	40.406	0.234	684.638	D16-133 9m	2		-0.00433333
	stance	5311	5353	0.35	looking up	-0.027	Stance	40.406	40.729	0.323	-	D16-133 9m	2		0.013
50	swing	5353	5379	0.216667	jump	0.0423333	Swing	40.729	40.988	0.259	616.474	D16-133 9m	2		-0.014
	stance	5379	5407	0.233333	jump	-0.0293333	Stance	40.988	41.192	0.204	-	D16-133 9m	2		0.0283333
51	swing	5850	5873	0.191667	walk	-0.00266667	Swing	44.889	45.078	0.189	886.498	D16-133 9m	2		0.00433333
	stance	5873	5923	0.416667	walk	0.00133333	Stance	45.078	45.496	0.418	-	D16-133 9m	2		0.00166667
52	swing	5923	5942	0.158333	walk	0.00466667	Swing	45.496	45.659	0.163	1028.99	D16-133 9m	2		0.003
	stance	5942	5994	0.433333	walk	-0.00233333	Stance	45.659	46.09	0.431	-	D16-133 9m	2		0.00766667
53	swing	5994	6017	0.191667	walk	-0.00866667	Swing	46.09	46.273	0.183	772.256	D16-133 9m	2		0.00533333
	stance	6017	6078	0.508333	walk	0.000666667	Stance	46.273	46.782	0.509	-	D16-133 9m	2		-0.00333333
54	swing	6078	6099	0.175	walk	0.003	Swing	46.782	46.96	0.178	691.28	D16-133 9m	2		-0.00266667
	stance	6099	6155	0.466667	walk	0.00233333	Stance	46.96	47.429	0.469	-	D16-133 9m	2		0.000333333
55	swing	6155	6180	0.208333	walk	0.0396667	Swing	47.429	47.677	0.248	683.581	D16-133 9m	2		0.00266667
	stance	6180	6226	0.383333	walk	-0.0403333	Stance	47.677	48.02	0.343	-	D16-133 9m	2		0.0423333
1	swing	2587	2613	0.216667	walk	-0.00666667	Swing	19.611	19.821	0.21	717.649	D16-133 9m	2.5		0
	stance	2613	2656	0.358333	walk	-0.000333333	Stance	19.821	20.179	0.358	-	D16-133 9m	2.5		-0.00666667
2	swing	2656	2679	0.191667	walk	0.0313333	Swing	20.179	20.402	0.223	864.888	D16-133 9m	2.5		-0.007
	stance	2679	2720	0.341667	walk	-0.0306667	Stance	20.402	20.713	0.311	-	D16-133 9m	2.5		0.0243333
3	swing	2720	2741	0.175	walk	0.01	Swing	20.713	20.898	0.185	866.805	D16-133 9m	2.5		-0.00633333
	stance	2741	2782	0.341667	walk	-0.0126667	Stance	20.898	21.227	0.329	-	D16-133 9m	2.5		0.00366667
4	swing	2782	2804	0.183333	walk	0.0116667	Swing	21.227	21.422	0.195	790.148	D16-133 9m	2.5		-0.009
	stance	2804	2850	0.383333	walk	-0.00533333	Stance	21.422	21.8	0.378	-	D16-133 9m	2.5		0.00266667
5	swing	2850	2874	0.2	walk	0.005	Swing	21.8	22.005	0.205	842.527	D16-133 9m	2.5		-0.00266667
	stance	2874	2926	0.433333	walk	-0.0163333	Stance	22.005	22.422	0.417	-	D16-133 9m	2.5		0.00233333
6	swing	2926	2954	0.233333	walk	0.0446667	Swing	22.422	22.7	0.278	416.131	D16-133 9m	2.5		-0.014
	stance	2954	3007	0.441667	walk	-0.0376667	Stance	22.7	23.104	0.404	-	D16-133 9m	2.5		0.0306667
7	swing	3007	3031	0.2	walk	0.028	Swing	23.104	23.332	0.228	745.7	D16-133 9m	2.5		-0.007
	stance	3031	3081	0.416667	walk	-0.0276667	Stance	23.332	23.721	0.389	-	D16-133 9m	2.5		0.021
8	swing	3081	3104	0.191667	walk	-0.00266667	Swing	23.721	23.91	0.189	811.766	D16-133 9m	2.5		-0.00666667
	stance	3104	3149	0.375	walk	0.004	Stance	23.91	24.289	0.379	-	D16-133 9m	2.5		-0.00933333
9	swing	3149	3174	0.208333	walk	0.00766667	Swing	24.289	24.505	0.216	741.954	D16-133 9m	2.5		-0.00533333
	stance	3174	3221	0.391667	walk	-0.00266667	Stance	24.505	24.894	0.389	-	D16-133 9m	2.5		0.00233333
10	swing	3221	3246	0.208333	walk	-0.00633333	Swing	24.894	25.096	0.202	785.434	D16-133 9m	2.5		-0.000333333
	stance	3246	3296	0.416667	walk	0.00233333	Stance	25.096	25.515	0.419	-	D16-133 9m	2.5		-0.00666667
11	swing	3296	3319	0.191667	walk	0.00633333	Swing	25.515	25.713	0.198	839.217	D16-133 9m	2.5		-0.00433333
	stance	3319	3363	0.366667	walk	-0.00566667	Stance	25.713	26.074	0.361	-	D16-133 9m	2.5		0.002
12	swing	3363	3389	0.216667	walk	0.00633333	Swing	26.074	26.297	0.223	774.352	D16-133 9m	2.5		-0.00366667
	stance	3389	3429	0.333333	walk	-0.0113333	Stance	26.297	26.619	0.322	-	D16-133 9m	2.5		0.00266667
13	swing	3429	3450	0.175	walk	0.018	Swing	26.619	26.812	0.193	876.885	D16-133 9m	2.5		-0.00866667
	stance	3450	3493	0.358333	walk	-0.0183333	Stance	26.812	27.152	0.34	-	D16-133 9m	2.5		0.00933333
14	swing	3493	3515	0.183333	walk	0.0186667	Swing	27.152	27.354	0.202	815.273	D16-133 9m	2.5		-0.009
	stance	3515	3566	0.425	walk	-0.02	Stance	27.354	27.759	0.405	-	D16-133 9m	2.5		0.00966667
15	swing	3566	3589	0.191667	walk	0.0163333	Swing	27.759	27.967	0.208	669.434	D16-133 9m	2.5		-0.0103333
	stance	3589	3638	0.408333	walk	-0.0113333	Stance	27.967	28.364	0.397	-	D16-133 9m	2.5		0.006
16	swing	3638	3663	0.208333	walk	0.0106667	Swing	28.364	28.583	0.219	707.761	D16-133 9m	2.5		-0.00533333
	stance	3663	3704	0.341667	walk	-0.0146667	Stance	28.583	28.91	0.327	-	D16-133 9m	2.5		0.00533333
17	swing	3704	3727	0.191667	walk	0.0303333	Swing	28.91	29.132	0.222	781.067	D16-133 9m	2.5		-0.00933333
	stance	3727	3775	0.4	walk	-0.025	Stance	29.132	29.507	0.375	-	D16-133 9m	2.5		0.021
18	swing	3775	3799	0.2	walk	-0.008	Swing	29.507	29.699	0.192	717.625	D16-133 9m	2.5		-0.004
	stance	3799	3842	0.358333	walk	0.00966667	Stance	29.699	30.067	0.368	-	D16-133 9m	2.5		-0.012
19	swing	3842	3866	0.2	walk	-0.002	Swing	30.067	30.265	0.198	762.221	D16-133 9m	2.5		-0.00233333
	stance	3866	3908	0.35	walk	-0.007	Stance	30.265	30.608	0.343	-	D16-133 9m	2.5		-0.00433333
20	swing	3908	3933	0.208333	walk	0.0116667	Swing	30.608	30.828	0.22	756.634	D16-133 9m	2.5		-0.0113333
	stance	3933	3965	0.266667	walk	-0.00266667	Stance	30.828	31.092	0.264	-	D16-133 9m	2.5		0.000333333
21	swing	3965	3988	0.191667	walk	0.0113333	Swing	31.092	31.295	0.203	880.913	D16-133 9m	2.5		-0.00233333
	stance	3988	4024	0.3	walk	-0.018	Stance	31.295	31.577	0.282	-	D16-133 9m	2.5		0.009
22	swing	4024	4046	0.183333	walk	0.0166667	Swing	31.577	31.777	0.2	766.697	D16-133 9m	2.5		-0.009
	stance	4046	4101	0.458333	walk	-0.0233333	Stance	31.777	32.212	0.435	-	D16-133 9m	2.5		0.00766667
23	swing	4101	4124	0.191667	walk	-0.00966667	Swing	32.212	32.394	0.182	608.164	D16-133 9m	2.5		-0.0156667
	stance	4124	4175	0.425	walk	0.019	Stance	32.394	32.838	0.444	-	D16-133 9m	2.5		-0.0253333
24	swing	4175	4202	0.225	walk	0.031	Swing	32.838	33.094	0.256	576.299	D16-133 9m	2.5		-0.00633333
	stance	4202	4245	0.358333	walk	-0.0323333	Stance	33.094	33.42	0.326	-	D16-133 9m	2.5		0.0246667
25	swing	4245	4269	0.2	walk	0.004	Swing	33.42	33.624	0.204	780.513	D16-133 9m	2.5		-0.00766667
	stance	4269	4310	0.341667	walk	-0.00466667	Stance	33.624	33.961	0.337	-	D16-133 9m	2.5		-0.00366667
26	swing	4310	4333	0.191667	walk	0.0133333	Swing	33.961	34.166	0.205	777.987	D16-133 9m	2.5		-0.00833333
	stance	4333	4391	0.483333	walk	-0.0103333	Stance	34.166	34.639	0.473	-	D16-133 9m	2.5		0.005
27	swing	4391	4417	0.216667	walk	-0.00266667	Swing	34.639	34.853	0.214	701.39	D16-133 9m	2.5		-0.00533333
	stance	4417	4464	0.391667	walk	0.00133333	Stance	34.853	35.246	0.393	-	D16-133 9m	2.5		-0.008
28	swing	4464	4488	0.2	walk	-0.002	Swing	35.246	35.444	0.198	864.372	D16-133 9m	2.5		-0.00666667
	stance	4488	4527	0.325	walk	0.01	Stance	35.444	35.779	0.335	-	D16-133 9m	2.5		-0.00866667
29	swing	4527	4551	0.2	walk	-0.001	Swing	35.779	35.978	0.199	935.3	D16-133 9m	2.5		0.00133333
	stance	4551	4584	0.275	walk	-0.003	Stance	35.978	36.25	0.272	-	D16-133 9m	2.5		0.000333333
30	swing	4584	4607	0.191667	walk	0.00933333	Swing	36.25	36.451	0.201	924.032	D16-133 9m	2.5		-0.00266667
	stance	4607	4646	0.325	walk	-0.013	Stance	36.451	36.763	0.312	-	D16-133 9m	2.5		0.00666667
31	swing	4646	4670	0.2	looking up	0.039	Swing	36.763	37.002	0.239	706.464	D16-133 9m	2.5		-0.00633333
	stance	4670	4723	0.441667	looking up	-0.0426667	Stance	37.002	37.401	0.399	-	D16-133 9m	2.5		0.0326667
32	swing	4723	4747	0.2	walk	0.043	Swing	37.401	37.644	0.243	637.433	D16-133 9m	2.5		-0.01
	stance	4747	4798	0.425	walk	-0.037	Stance	37.644	38.032	0.388	-	D16-133 9m	2.5		0.033
33	swing	4798	4824	0.216667	walk	0.0263333	Swing	38.032	38.275	0.243	672.57	D16-133 9m	2.5		-0.004
	stance	4824	4886	0.516667	walk	-0.0296667	Stance	38.275	38.762	0.487	-	D16-133 9m	2.5		0.0223333
34	swing	4886	4909	0.191667	walk	0.0383333	Swing	38.762	38.992	0.23	813.116	D16-133 9m	2.5		-0.00733333
	stance	4909	4954	0.375	walk	-0.032	Stance	38.992	39.335	0.343	-	D16-133 9m	2.5		0.031
35	swing	4954	4977	0.191667	walk	0.00733333	Swing	39.335	39.534	0.199	837.909	D16-133 9m	2.5		-0.001
	stance	4977	5024	0.391667	walk	-0.00666667	Stance	39.534	39.919	0.385	-	D16-133 9m	2.5		0.00633333
36	swing	5024	5048	0.2	walk	0.001	Swing	39.919	40.12	0.201	875.07	D16-133 9m	2.5		-0.000333333
	stance	5048	5093	0.375	walk	0.001	Stance	40.12	40.496	0.376	-	D16-133 9m	2.5		0.000666667
37	swing	5093	5118	0.208333	walk	-0.0113333	Swing	40.496	40.693	0.197	944.829	D16-133 9m	2.5		0.00166667
	stance	5118	5164	0.383333	walk	0.00366667	Stance	40.693	41.08	0.387	-	D16-133 9m	2.5		-0.00966667
38	swing	5164	5191	0.225	walk	0.003	Swing	41.08	41.308	0.228	668.827	D16-133 9m	2.5		-0.006
	stance	5191	5244	0.441667	walk	-0.00466667	Stance	41.308	41.745	0.437	-	D16-133 9m	2.5		-0.003
39	swing	5244	5270	0.216667	walk	0.0293333	Swing	41.745	41.991	0.246	590.511	D16-133 9m	2.5		-0.00766667
	stance	5270	5312	0.35	walk	-0.026	Stance	41.991	42.315	0.324	-	D16-133 9m	2.5		0.0216667
40	swing	5312	5337	0.208333	walk	-0.00133333	Swing	42.315	42.522	0.207	725.638	D16-133 9m	2.5		-0.00433333
	stance	5337	5391	0.45	walk	-0.003	Stance	42.522	42.969	0.447	-	D16-133 9m	2.5		-0.00566667
41	swing	5391	5412	0.175	walk	0.019	Swing	42.969	43.163	0.194	758.37	D16-133 9m	2.5		-0.00866667
	stance	5412	5455	0.358333	walk	-0.0143333	Stance	43.163	43.507	0.344	-	D16-133 9m	2.5		0.0103333
42	swing	5455	5478	0.191667	walk	0.00733333	Swing	43.507	43.706	0.199	778.785	D16-133 9m	2.5		-0.004
	stance	5478	5515	0.308333	walk	-0.00433333	Stance	43.706	44.01	0.304	-	D16-133 9m	2.5		0.00333333
43	swing	5515	5537	0.183333	walk	0.00466667	Swing	44.01	44.198	0.188	927.873	D16-133 9m	2.5		-0.001
	stance	5537	5567	0.25	walk	-0.004	Stance	44.198	44.444	0.246	-	D16-133 9m	2.5		0.00366667
44	swing	5567	5591	0.2	walk	-0.007	Swing	44.444	44.637	0.193	1046.8	D16-133 9m	2.5		-0.000333333
	stance	5591	5625	0.283333	walk	0.00466667	Stance	44.637	44.925	0.288	-	D16-133 9m	2.5		-0.00733333
45	swing	5625	5648	0.191667	walk	0.00333333	Swing	44.925	45.12	0.195	741.209	D16-133 9m	2.5		-0.00266667
	stance	5648	5687	0.325	walk	-0.009	Stance	45.12	45.436	0.316	-	D16-133 9m	2.5		0.000666667
1	swing	1861	1884	0.191667	walk	-0.00866667	Swing	12.341	12.524	0.183	1060.39	D16-133 9m	3		0
	stance	1884	1913	0.241667	walk	0.00733333	Stance	12.524	12.773	0.249	-	D16-133 9m	3		-0.00866667
2	swing	1913	1935	0.183333	walk	-0.00533333	Swing	12.773	12.951	0.178	1166.17	D16-133 9m	3		-0.00133333
	stance	1935	1970	0.291667	walk	0.00733333	Stance	12.951	13.25	0.299	-	D16-133 9m	3		-0.00666667
3	swing	1970	1994	0.2	walk	-0.007	Swing	13.25	13.443	0.193	1035.71	D16-133 9m	3		0.000666667
	stance	1994	2036	0.35	walk	-0.001	Stance	13.443	13.792	0.349	-	D16-133 9m	3		-0.00633333
4	swing	2036	2057	0.175	walk	0.038	Swing	13.792	14.005	0.213	907.837	D16-133 9m	3		-0.00733333
	stance	2057	2100	0.358333	walk	-0.0303333	Stance	14.005	14.333	0.328	-	D16-133 9m	3		0.0306667
5	swing	2100	2119	0.158333	near edge	0.0186667	Swing	14.333	14.51	0.177	826.656	D16-133 9m	3		0.000333333
	stance	2119	2164	0.375	near edge	-0.021	Stance	14.51	14.864	0.354	-	D16-133 9m	3		0.019
6	swing	2164	2189	0.208333	near edge	-0.0143333	Swing	14.864	15.058	0.194	793.124	D16-133 9m	3		-0.002
	stance	2189	2222	0.275	near edge	0.02	Stance	15.058	15.353	0.295	-	D16-133 9m	3		-0.0163333
7	swing	2222	2247	0.208333	walk	-0.0103333	Swing	15.353	15.551	0.198	897.518	D16-133 9m	3		0.00366667
	stance	2247	2277	0.25	walk	0.007	Stance	15.551	15.808	0.257	-	D16-133 9m	3		-0.00666667
8	swing	2277	2300	0.191667	walk	0.00333333	Swing	15.808	16.003	0.195	1010.73	D16-133 9m	3		0.000333333
	stance	2300	2333	0.275	walk	-0.003	Stance	16.003	16.275	0.272	-	D16-133 9m	3		0.00366667
9	swing	2333	2356	0.191667	walk	-0.00166667	Swing	16.275	16.465	0.19	899.968	D16-133 9m	3		0.000666667
	stance	2356	2396	0.333333	walk	-0.00133333	Stance	16.465	16.797	0.332	-	D16-133 9m	3		-0.001
10	swing	2396	2420	0.2	trot	-0.006	Swing	16.797	16.991	0.194	936.537	D16-133 9m	3		-0.00233333
	stance	2420	2447	0.225	trot	0.01	Stance	16.991	17.226	0.235	-	D16-133 9m	3		-0.00833333
12	swing	2496	2526	0.25	trot	-0.026	Swing	17.627	17.851	0.224	763.459	D16-133 9m	3		-0.00566667
	stance	2526	2553	0.225	trot	0.027	Stance	17.851	18.103	0.252	-	D16-133 9m	3		-0.0316667
13	swing	2553	2584	0.258333	jump	-0.0333333	Swing	18.103	18.328	0.225	584.022	D16-133 9m	3		-0.00466667
	stance	2584	2614	0.25	jump	0.028	Stance	18.328	18.606	0.278	-	D16-133 9m	3		-0.038
15	swing	2686	2708	0.183333	walk	0.00966667	Swing	19.211	19.404	0.193	788.084	D16-133 9m	3		-0.005
	stance	2708	2749	0.341667	walk	-0.00266667	Stance	19.404	19.743	0.339	-	D16-133 9m	3		0.00466667
16	swing	2749	2773	0.2	walk	-0.011	Swing	19.743	19.932	0.189	953.153	D16-133 9m	3		0.002
	stance	2773	2806	0.275	walk	0.007	Stance	19.932	20.214	0.282	-	D16-133 9m	3		-0.009
17	swing	2806	2830	0.2	walk	-0.002	Swing	20.214	20.412	0.198	907.989	D16-133 9m	3		-0.002
	stance	2830	2860	0.25	walk	0.003	Stance	20.412	20.665	0.253	-	D16-133 9m	3		-0.004
18	swing	2860	2882	0.183333	walk	0.0106667	Swing	20.665	20.859	0.194	932.351	D16-133 9m	3		-0.001
	stance	2882	2915	0.275	walk	-0.009	Stance	20.859	21.125	0.266	-	D16-133 9m	3		0.00966667
19	swing	2915	2939	0.2	walk	-0.043	Swing	21.125	21.282	0.157	828.767	D16-133 9m	3		0.000666667
	stance	2939	2975	0.3	walk	0.037	Stance	21.282	21.619	0.337	-	D16-133 9m	3		-0.0423333
20	swing	2975	2999	0.2	walk	-0.001	Swing	21.619	21.818	0.199	855.18	D16-133 9m	3		-0.00533333
	stance	2999	3032	0.275	walk	0.001	Stance	21.818	22.094	0.276	-	D16-133 9m	3		-0.00633333
21	swing	3032	3055	0.191667	walk	0.0273333	Swing	22.094	22.313	0.219	733.274	D16-133 9m	3		-0.00533333
	stance	3055	3092	0.308333	walk	-0.0293333	Stance	22.313	22.592	0.279	-	D16-133 9m	3		0.022
22	swing	3092	3115	0.191667	walk	0.0203333	Swing	22.592	22.804	0.212	722.778	D16-133 9m	3		-0.00733333
	stance	3115	3150	0.291667	walk	-0.0206667	Stance	22.804	23.075	0.271	-	D16-133 9m	3		0.013
23	swing	3150	3173	0.191667	walk	0.000333333	Swing	23.075	23.267	0.192	777.318	D16-133 9m	3		-0.00766667
	stance	3173	3203	0.25	walk	-0.002	Stance	23.267	23.515	0.248	-	D16-133 9m	3		-0.00733333
24	swing	3203	3226	0.191667	jump	0.0263333	Swing	23.515	23.733	0.218	701.657	D16-133 9m	3		-0.00933333
	stance	3226	3274	0.4	jump	-0.019	Stance	23.733	24.114	0.381	-	D16-133 9m	3		0.017
25	swing	3274	3298	0.2	looking up	-0.013	Swing	24.114	24.301	0.187	786.192	D16-133 9m	3		-0.002
	stance	3298	3345	0.391667	looking up	0.00533333	Stance	24.301	24.698	0.397	-	D16-133 9m	3		-0.015
26	swing	3345	3368	0.191667	walk	0.0303333	Swing	24.698	24.92	0.222	793.63	D16-133 9m	3		-0.00966667
	stance	3368	3409	0.341667	walk	-0.0256667	Stance	24.92	25.236	0.316	-	D16-133 9m	3		0.0206667
27	swing	3409	3431	0.183333	walk	0.00866667	Swing	25.236	25.428	0.192	865.323	D16-133 9m	3		-0.005
	stance	3431	3471	0.333333	walk	-0.00433333	Stance	25.428	25.757	0.329	-	D16-133 9m	3		0.00366667
28	swing	3471	3494	0.191667	walk	0.0133333	Swing	25.757	25.962	0.205	843.081	D16-133 9m	3		-0.000666667
	stance	3494	3531	0.308333	walk	-0.0153333	Stance	25.962	26.255	0.293	-	D16-133 9m	3		0.0126667
29	swing	3531	3553	0.183333	walk	0.0126667	Swing	26.255	26.451	0.196	847.497	D16-133 9m	3		-0.00266667
	stance	3553	3596	0.358333	walk	-0.0143333	Stance	26.451	26.795	0.344	-	D16-133 9m	3		0.01
30	swing	3596	3618	0.183333	walk	0.0176667	Swing	26.795	26.996	0.201	871.624	D16-133 9m	3		-0.00433333
	stance	3618	3657	0.325	walk	-0.015	Stance	26.996	27.306	0.31	-	D16-133 9m	3		0.0133333
31	swing	3657	3679	0.183333	walk	-0.000333333	Swing	27.306	27.489	0.183	1034.62	D16-133 9m	3		-0.00166667
	stance	3679	3715	0.3	walk	0.006	Stance	27.489	27.795	0.306	-	D16-133 9m	3		-0.002
32	swing	3715	3738	0.191667	walk	-0.00666667	Swing	27.795	27.98	0.185	1036.24	D16-133 9m	3		0.004
	stance	3738	3778	0.333333	walk	0.00666667	Stance	27.98	28.32	0.34	-	D16-133 9m	3		-0.00266667
33	swing	3778	3799	0.175	walk	-0.004	Swing	28.32	28.491	0.171	1082.9	D16-133 9m	3		0.004
	stance	3799	3838	0.325	walk	0.006	Stance	28.491	28.822	0.331	-	D16-133 9m	3		0
34	swing	3838	3860	0.183333	walk	-0.00533333	Swing	28.822	29	0.178	1029.93	D16-133 9m	3		0.006
	stance	3860	3893	0.275	walk	-0.001	Stance	29	29.274	0.274	-	D16-133 9m	3		0.000666667
35	swing	3893	3915	0.183333	walk	0.00966667	Swing	29.274	29.467	0.193	907.105	D16-133 9m	3		-0.000333333
	stance	3915	3943	0.233333	walk	-0.0103333	Stance	29.467	29.69	0.223	-	D16-133 9m	3		0.00933333
36	swing	3943	3965	0.183333	walk	0.00166667	Swing	29.69	29.875	0.185	1117.9	D16-133 9m	3		-0.001
	stance	3965	3995	0.25	walk	-0.002	Stance	29.875	30.123	0.248	-	D16-133 9m	3		0.000666667
37	swing	3995	4018	0.191667	walk	0.0143333	Swing	30.123	30.329	0.206	998.343	D16-133 9m	3		-0.00133333
	stance	4018	4052	0.283333	walk	-0.00933333	Stance	30.329	30.603	0.274	-	D16-133 9m	3		0.013
38	swing	4052	4074	0.183333	walk	-0.00233333	Swing	30.603	30.784	0.181	982.868	D16-133 9m	3		0.00366667
	stance	4074	4116	0.35	walk	-0.002	Stance	30.784	31.132	0.348	-	D16-133 9m	3		0.00133333
39	swing	4116	4137	0.175	walk	0	Swing	31.132	31.307	0.175	1004.2	D16-133 9m	3		-0.000666667
	stance	4137	4179	0.35	walk	-0.005	Stance	31.307	31.652	0.345	-	D16-133 9m	3		-0.000666667
40	swing	4179	4201	0.183333	walk	0.0156667	Swing	31.652	31.851	0.199	931.784	D16-133 9m	3		-0.00566667
	stance	4201	4235	0.283333	walk	-0.0103333	Stance	31.851	32.124	0.273	-	D16-133 9m	3		0.01
41	swing	4235	4257	0.183333	walk	0.000666667	Swing	32.124	32.308	0.184	946.5	D16-133 9m	3		-0.000333333
	stance	4257	4296	0.325	walk	-0.004	Stance	32.308	32.629	0.321	-	D16-133 9m	3		0.000333333
42	swing	4296	4317	0.175	walk	0.015	Swing	32.629	32.819	0.19	859.302	D16-133 9m	3		-0.00366667
	stance	4317	4360	0.358333	walk	-0.0143333	Stance	32.819	33.163	0.344	-	D16-133 9m	3		0.0113333
43	swing	4360	4382	0.183333	walk	0.00166667	Swing	33.163	33.348	0.185	769.591	D16-133 9m	3		-0.003
	stance	4382	4424	0.35	walk	0	Stance	33.348	33.698	0.35	-	D16-133 9m	3		-0.00133333
44	swing	4424	4448	0.2	walk	0.008	Swing	33.698	33.906	0.208	789.913	D16-133 9m	3		-0.00133333
	stance	4448	4485	0.308333	walk	-0.0103333	Stance	33.906	34.204	0.298	-	D16-133 9m	3		0.00666667
45	swing	4485	4508	0.191667	walk	0.0133333	Swing	34.204	34.409	0.205	837.728	D16-133 9m	3		-0.00366667
	stance	4508	4536	0.233333	walk	-0.00333333	Stance	34.409	34.639	0.23	-	D16-133 9m	3		0.00966667
46	swing	4536	4560	0.2	walk	-0.005	Swing	34.639	34.834	0.195	1053.97	D16-133 9m	3		0.00633333
	stance	4560	4587	0.225	walk	-0.004	Stance	34.834	35.055	0.221	-	D16-133 9m	3		0.00133333
47	swing	4587	4611	0.2	walk	0.006	Swing	35.055	35.261	0.206	1125.67	D16-133 9m	3		-0.00266667
	stance	4611	4640	0.241667	walk	-0.00566667	Stance	35.261	35.497	0.236	-	D16-133 9m	3		0.00333333
49	swing	4703	4728	0.208333	walk	-0.0163333	Swing	36.019	36.211	0.192	719.666	D16-133 9m	3		-0.00533333
	stance	4728	4774	0.383333	walk	0.0226667	Stance	36.211	36.617	0.406	-	D16-133 9m	3		-0.0216667
50	swing	4774	4794	0.166667	walk	0.0243333	Swing	36.617	36.808	0.191	1078.93	D16-133 9m	3		0.001
	stance	4794	4834	0.333333	walk	-0.0263333	Stance	36.808	37.115	0.307	-	D16-133 9m	3		0.0253333
1	swing	1653	1677	0.2	walk	0.01	Swing	10.674	10.884	0.21	779.488	D16-133 9m	3.5		0
	stance	1677	1715	0.316667	walk	-0.0146667	Stance	10.884	11.186	0.302	-	D16-133 9m	3.5		0.01
2	swing	1715	1737	0.183333	walk	0.0216667	Swing	11.186	11.391	0.205	829.22	D16-133 9m	3.5		-0.00466667
	stance	1737	1770	0.275	walk	-0.019	Stance	11.391	11.647	0.256	-	D16-133 9m	3.5		0.017
3	swing	1770	1794	0.2	trot	0.003	Swing	11.647	11.85	0.203	906.717	D16-133 9m	3.5		-0.002
	stance	1794	1825	0.258333	trot	-0.00333333	Stance	11.85	12.105	0.255	-	D16-133 9m	3.5		0.001
4	swing	1825	1849	0.2	trot	0.003	Swing	12.105	12.308	0.203	1009.96	D16-133 9m	3.5		-0.00233333
	stance	1849	1880	0.258333	trot	-0.00733333	Stance	12.308	12.559	0.251	-	D16-133 9m	3.5		0.000666667
5	swing	1880	1903	0.191667	trot	0.0133333	Swing	12.559	12.764	0.205	978.846	D16-133 9m	3.5		-0.00666667
	stance	1903	1935	0.266667	trot	-0.00966667	Stance	12.764	13.021	0.257	-	D16-133 9m	3.5		0.00666667
6	swing	1935	1958	0.191667	trot	0.00633333	Swing	13.021	13.219	0.198	909.645	D16-133 9m	3.5		-0.003
	stance	1958	1993	0.291667	trot	-0.00866667	Stance	13.219	13.502	0.283	-	D16-133 9m	3.5		0.00333333
7	swing	1993	2016	0.191667	walk	0.0193333	Swing	13.502	13.713	0.211	771.997	D16-133 9m	3.5		-0.00533333
	stance	2016	2052	0.3	walk	-0.019	Stance	13.713	13.994	0.281	-	D16-133 9m	3.5		0.014
8	swing	2052	2076	0.2	walk	0.007	Swing	13.994	14.201	0.207	773.398	D16-133 9m	3.5		-0.005
	stance	2076	2113	0.308333	walk	-0.0103333	Stance	14.201	14.499	0.298	-	D16-133 9m	3.5		0.002
10	swing	2169	2193	0.2	trot	0.014	Swing	14.969	15.183	0.214	739.866	D16-133 9m	3.5		-0.005
	stance	2193	2224	0.258333	trot	-0.00933333	Stance	15.183	15.432	0.249	-	D16-133 9m	3.5		0.009
11	swing	2224	2247	0.191667	walk	0.0103333	Swing	15.432	15.634	0.202	908.381	D16-133 9m	3.5		-0.000333333
	stance	2247	2278	0.258333	walk	-0.0143333	Stance	15.634	15.878	0.244	-	D16-133 9m	3.5		0.01
12	swing	2278	2301	0.191667	walk	0.00933333	Swing	15.878	16.079	0.201	958.098	D16-133 9m	3.5		-0.00433333
	stance	2301	2332	0.258333	walk	-0.00933333	Stance	16.079	16.328	0.249	-	D16-133 9m	3.5		0.005
13	swing	2332	2353	0.175	walk	0.014	Swing	16.328	16.517	0.189	1000.09	D16-133 9m	3.5		-0.00433333
	stance	2353	2383	0.25	walk	-0.009	Stance	16.517	16.758	0.241	-	D16-133 9m	3.5		0.00966667
14	swing	2383	2405	0.183333	trot	0.00266667	Swing	16.758	16.944	0.186	1032.46	D16-133 9m	3.5		0.000666667
	stance	2405	2434	0.241667	trot	-0.00666667	Stance	16.944	17.179	0.235	-	D16-133 9m	3.5		0.00333333
15	swing	2434	2456	0.183333	trot	0.00866667	Swing	17.179	17.371	0.192	1092.17	D16-133 9m	3.5		-0.00333333
	stance	2456	2485	0.241667	trot	-0.00866667	Stance	17.371	17.604	0.233	-	D16-133 9m	3.5		0.00533333
16	swing	2485	2507	0.183333	jump	0.0196667	Swing	17.604	17.807	0.203	913.835	D16-133 9m	3.5		-0.00333333
	stance	2507	2536	0.241667	jump	-0.0226667	Stance	17.807	18.026	0.219	-	D16-133 9m	3.5		0.0163333
17	swing	2536	2560	0.2	trot	0.021	Swing	18.026	18.247	0.221	828.608	D16-133 9m	3.5		-0.00633333
	stance	2560	2590	0.25	trot	-0.013	Stance	18.247	18.484	0.237	-	D16-133 9m	3.5		0.0146667
18	swing	2590	2615	0.208333	trot	-0.00533333	Swing	18.484	18.687	0.203	969.707	D16-133 9m	3.5		0.00166667
	stance	2615	2645	0.25	trot	-0.004	Stance	18.687	18.933	0.246	-	D16-133 9m	3.5		-0.00366667
19	swing	2645	2668	0.191667	walk	0.0173333	Swing	18.933	19.142	0.209	899.894	D16-133 9m	3.5		-0.00766667
	stance	2668	2704	0.3	walk	-0.018	Stance	19.142	19.424	0.282	-	D16-133 9m	3.5		0.00966667
20	swing	2704	2727	0.191667	walk	0.0113333	Swing	19.424	19.627	0.203	926.168	D16-133 9m	3.5		-0.00833333
	stance	2727	2766	0.325	walk	-0.008	Stance	19.627	19.944	0.317	-	D16-133 9m	3.5		0.003
21	swing	2766	2789	0.191667	walk	0.0123333	Swing	19.944	20.148	0.204	767.485	D16-133 9m	3.5		-0.005
	stance	2789	2825	0.3	walk	-0.016	Stance	20.148	20.432	0.284	-	D16-133 9m	3.5		0.00733333
22	swing	2825	2847	0.183333	walk	0.00866667	Swing	20.432	20.624	0.192	899.122	D16-133 9m	3.5		-0.00866667
	stance	2847	2881	0.283333	walk	-0.00233333	Stance	20.624	20.905	0.281	-	D16-133 9m	3.5		0
23	swing	2881	2904	0.191667	trot	0.0103333	Swing	20.905	21.107	0.202	902.648	D16-133 9m	3.5		-0.00233333
	stance	2904	2937	0.275	trot	-0.015	Stance	21.107	21.367	0.26	-	D16-133 9m	3.5		0.008
24	swing	2937	2959	0.183333	trot	0.00966667	Swing	21.367	21.56	0.193	947.549	D16-133 9m	3.5		-0.007
	stance	2959	2990	0.258333	trot	-0.00633333	Stance	21.56	21.812	0.252	-	D16-133 9m	3.5		0.00266667
25	swing	2990	3011	0.175	trot	0.021	Swing	21.812	22.008	0.196	937.402	D16-133 9m	3.5		-0.00366667
	stance	3011	3040	0.241667	trot	-0.0156667	Stance	22.008	22.234	0.226	-	D16-133 9m	3.5		0.0173333
26	swing	3040	3063	0.191667	trot	0.00133333	Swing	22.234	22.427	0.193	1003.99	D16-133 9m	3.5		0.00166667
	stance	3063	3089	0.216667	trot	0.000333333	Stance	22.427	22.644	0.217	-	D16-133 9m	3.5		0.003
27	swing	3089	3113	0.2	trot	-0.005	Swing	22.644	22.839	0.195	1000.04	D16-133 9m	3.5		0.00333333
	stance	3113	3139	0.216667	trot	0.000333333	Stance	22.839	23.056	0.217	-	D16-133 9m	3.5		-0.00166667
28	swing	3139	3163	0.2	trot	-0.001	Swing	23.056	23.255	0.199	1045.32	D16-133 9m	3.5		-0.00133333
	stance	3163	3188	0.208333	trot	-0.00533333	Stance	23.255	23.458	0.203	-	D16-133 9m	3.5		-0.00233333
29	swing	3188	3213	0.208333	looking up	0.0146667	Swing	23.458	23.681	0.223	770.401	D16-133 9m	3.5		-0.00766667
	stance	3213	3247	0.283333	looking up	-0.0163333	Stance	23.681	23.948	0.267	-	D16-133 9m	3.5		0.007
30	swing	3247	3272	0.208333	walk	0.0296667	Swing	23.948	24.186	0.238	812.058	D16-133 9m	3.5		-0.00933333
	stance	3272	3314	0.35	walk	-0.027	Stance	24.186	24.509	0.323	-	D16-133 9m	3.5		0.0203333
31	swing	3314	3336	0.183333	walk	0.00166667	Swing	24.509	24.694	0.185	877.82	D16-133 9m	3.5		-0.00666667
	stance	3336	3374	0.316667	walk	-0.000666667	Stance	24.694	25.01	0.316	-	D16-133 9m	3.5		-0.005
32	swing	3374	3396	0.183333	walk	0.00766667	Swing	25.01	25.201	0.191	896.362	D16-133 9m	3.5		-0.00566667
	stance	3396	3429	0.275	walk	-0.008	Stance	25.201	25.468	0.267	-	D16-133 9m	3.5		0.002
33	swing	3429	3452	0.191667	trot	0.0183333	Swing	25.468	25.678	0.21	854.003	D16-133 9m	3.5		-0.006
	stance	3452	3482	0.25	trot	-0.017	Stance	25.678	25.911	0.233	-	D16-133 9m	3.5		0.0123333
34	swing	3482	3503	0.175	trot	0.009	Swing	25.911	26.095	0.184	1045.53	D16-133 9m	3.5		-0.00466667
	stance	3503	3534	0.258333	trot	-0.00933333	Stance	26.095	26.344	0.249	-	D16-133 9m	3.5		0.00433333
35	swing	3534	3558	0.2	trot	0.004	Swing	26.344	26.548	0.204	901.013	D16-133 9m	3.5		-0.005
	stance	3558	3586	0.233333	trot	-0.00233333	Stance	26.548	26.779	0.231	-	D16-133 9m	3.5		-0.001
36	swing	3586	3610	0.2	trot	0.004	Swing	26.779	26.983	0.204	892.48	D16-133 9m	3.5		-0.00333333
	stance	3610	3638	0.233333	trot	-0.00333333	Stance	26.983	27.213	0.23	-	D16-133 9m	3.5		0.000666667
37	swing	3638	3664	0.216667	trot	0.00233333	Swing	27.213	27.432	0.219	798.546	D16-133 9m	3.5		-0.00266667
	stance	3664	3697	0.275	trot	-0.006	Stance	27.432	27.701	0.269	-	D16-133 9m	3.5		-0.000333333
38	swing	3697	3721	0.2	trot	0.004	Swing	27.701	27.905	0.204	842.403	D16-133 9m	3.5		-0.00633333
	stance	3721	3753	0.266667	trot	-0.00566667	Stance	27.905	28.166	0.261	-	D16-133 9m	3.5		-0.00233333
39	swing	3753	3778	0.208333	trot	-0.00733333	Swing	28.166	28.367	0.201	913.758	D16-133 9m	3.5		-0.008
	stance	3778	3804	0.216667	trot	0.00633333	Stance	28.367	28.59	0.223	-	D16-133 9m	3.5		-0.0153333
40	swing	3804	3831	0.225	looking up	-0.016	Swing	28.59	28.799	0.209	906.992	D16-133 9m	3.5		-0.009
	stance	3831	3858	0.225	looking up	0.017	Stance	28.799	29.041	0.242	-	D16-133 9m	3.5		-0.025
41	swing	3858	3885	0.225	trot	0.005	Swing	29.041	29.271	0.23	765.625	D16-133 9m	3.5		-0.008
	stance	3885	3913	0.233333	trot	-0.00733333	Stance	29.271	29.497	0.226	-	D16-133 9m	3.5		-0.003
42	swing	3913	3938	0.208333	looking up	0.00166667	Swing	29.497	29.707	0.21	730.268	D16-133 9m	3.5		-0.0103333
	stance	3938	3970	0.266667	looking up	-0.00166667	Stance	29.707	29.972	0.265	-	D16-133 9m	3.5		-0.00866667
43	swing	3970	3996	0.216667	trot	0.0103333	Swing	29.972	30.199	0.227	755.584	D16-133 9m	3.5		-0.0103333
	stance	3996	4026	0.25	trot	-0.006	Stance	30.199	30.443	0.244	-	D16-133 9m	3.5		3.55271e-15
45	swing	4075	4103	0.233333	jump	-0.00733333	Swing	30.85	31.076	0.226	748.095	D16-133 9m	3.5		-0.00733333
	stance	4103	4130	0.225	jump	0.006	Stance	31.076	31.307	0.231	-	D16-133 9m	3.5		-0.0146667
46	swing	4130	4153	0.191667	jump	0.00933333	Swing	31.307	31.508	0.201	733.406	D16-133 9m	3.5		-0.00866667
	stance	4153	4177	0.2	jump	-0.036	Stance	31.508	31.672	0.164	-	D16-133 9m	3.5		0.000666667
47	swing	4464	4486	0.183333	walk	0.0286667	Swing	34.098	34.31	0.212	974.184	D16-133 9m	3.5		-0.001
	stance	4486	4521	0.291667	walk	-0.0306667	Stance	34.31	34.571	0.261	-	D16-133 9m	3.5		0.0276667
48	swing	4521	4543	0.183333	walk	0.0166667	Swing	34.571	34.771	0.2	940.431	D16-133 9m	3.5		-0.003
	stance	4543	4579	0.3	walk	-0.021	Stance	34.771	35.05	0.279	-	D16-133 9m	3.5		0.0136667
49	swing	4579	4601	0.183333	walk	0.0136667	Swing	35.05	35.247	0.197	897.654	D16-133 9m	3.5		-0.00733333
	stance	4601	4636	0.291667	walk	-0.0106667	Stance	35.247	35.528	0.281	-	D16-133 9m	3.5		0.00633333
50	swing	4636	4660	0.2	walk	0.009	Swing	35.528	35.737	0.209	760.664	D16-133 9m	3.5		-0.00433333
	stance	4660	4694	0.283333	walk	-0.00733333	Stance	35.737	36.013	0.276	-	D16-133 9m	3.5		0.00466667
51	swing	4694	4718	0.2	walk	-0.004	Swing	36.013	36.209	0.196	884.449	D16-133 9m	3.5		-0.00266667
	stance	4718	4748	0.25	walk	0.002	Stance	36.209	36.461	0.252	-	D16-133 9m	3.5		-0.00666667
52	swing	4748	4772	0.2	walk	0.015	Swing	36.461	36.676	0.215	847.025	D16-133 9m	3.5		-0.00466667
	stance	4772	4806	0.283333	walk	-0.0173333	Stance	36.676	36.942	0.266	-	D16-133 9m	3.5		0.0103333
53	swing	4806	4828	0.183333	walk	0.0186667	Swing	36.942	37.144	0.202	866.675	D16-133 9m	3.5		-0.007
	stance	4828	4861	0.275	walk	-0.015	Stance	37.144	37.404	0.26	-	D16-133 9m	3.5		0.0116667
1	swing	4231	4254	0.191667	trot	0.0153333	Swing	30.324	30.531	0.207	762.21	D16-133 9m	4		0
	stance	4254	4287	0.275	trot	-0.015	Stance	30.531	30.791	0.26	-	D16-133 9m	4		0.0153333
2	swing	4287	4310	0.191667	trot	0.0133333	Swing	30.791	30.996	0.205	867.274	D16-133 9m	4		0.000333333
	stance	4310	4339	0.241667	trot	-0.00766667	Stance	30.996	31.23	0.234	-	D16-133 9m	4		0.0136667
3	swing	4339	4362	0.191667	trot	-0.00266667	Swing	31.23	31.419	0.189	928.914	D16-133 9m	4		0.006
	stance	4362	4391	0.241667	trot	0.00133333	Stance	31.419	31.662	0.243	-	D16-133 9m	4		0.00333333
4	swing	4391	4414	0.191667	trot	0.0143333	Swing	31.662	31.868	0.206	891.3	D16-133 9m	4		0.00466667
	stance	4414	4445	0.258333	trot	-0.0163333	Stance	31.868	32.11	0.242	-	D16-133 9m	4		0.019
5	swing	4445	4468	0.191667	trot	0.00233333	Swing	32.11	32.304	0.194	917.18	D16-133 9m	4		0.00266667
	stance	4468	4496	0.233333	trot	0.00266667	Stance	32.304	32.54	0.236	-	D16-133 9m	4		0.005
6	swing	4496	4520	0.2	trot	-0.002	Swing	32.54	32.738	0.198	898.1	D16-133 9m	4		0.00766667
	stance	4520	4548	0.233333	trot	0.00166667	Stance	32.738	32.973	0.235	-	D16-133 9m	4		0.00566667
7	swing	4548	4574	0.216667	trot	-0.00966667	Swing	32.973	33.18	0.207	932.244	D16-133 9m	4		0.00733333
	stance	4574	4600	0.216667	trot	0.00333333	Stance	33.18	33.4	0.22	-	D16-133 9m	4		-0.00233333
8	swing	4600	4622	0.183333	trot	0.00766667	Swing	33.4	33.591	0.191	977.177	D16-133 9m	4		0.001
	stance	4622	4651	0.241667	trot	-0.00966667	Stance	33.591	33.823	0.232	-	D16-133 9m	4		0.00866667
9	swing	4651	4674	0.191667	trot	0.0143333	Swing	33.823	34.029	0.206	916.26	D16-133 9m	4		-0.001
	stance	4674	4703	0.241667	trot	-0.0126667	Stance	34.029	34.258	0.229	-	D16-133 9m	4		0.0133333
10	swing	4703	4725	0.183333	trot	0.0196667	Swing	34.258	34.461	0.203	890.871	D16-133 9m	4		0.000666667
	stance	4725	4754	0.241667	trot	-0.0176667	Stance	34.461	34.685	0.224	-	D16-133 9m	4		0.0203333
11	swing	4754	4777	0.191667	trot	0.00833333	Swing	34.685	34.885	0.2	885.815	D16-133 9m	4		0.00266667
	stance	4777	4806	0.241667	trot	-0.00866667	Stance	34.885	35.118	0.233	-	D16-133 9m	4		0.011
12	swing	4806	4830	0.2	trot	0.001	Swing	35.118	35.319	0.201	856.339	D16-133 9m	4		0.00233333
	stance	4830	4861	0.258333	trot	-0.00433333	Stance	35.319	35.573	0.254	-	D16-133 9m	4		0.00333333
13	swing	4861	4884	0.191667	trot	0.0193333	Swing	35.573	35.784	0.211	837.761	D16-133 9m	4		-0.001
	stance	4884	4915	0.258333	trot	-0.0153333	Stance	35.784	36.027	0.243	-	D16-133 9m	4		0.0183333
14	swing	4915	4940	0.208333	trot	-0.0493333	Swing	36.027	36.186	0.159	888.233	D16-133 9m	4		0.003
	stance	4940	4970	0.25	trot	0.05	Stance	36.186	36.486	0.3	-	D16-133 9m	4		-0.0463333
15	swing	4970	4994	0.2	trot	0.004	Swing	36.486	36.69	0.204	984.715	D16-133 9m	4		0.00366667
	stance	4994	5024	0.25	trot	-0.005	Stance	36.69	36.935	0.245	-	D16-133 9m	4		0.00766667
16	swing	5024	5048	0.2	trot	-0.004	Swing	36.935	37.131	0.196	950.888	D16-133 9m	4		0.00266667
	stance	5048	5076	0.233333	trot	0.00566667	Stance	37.131	37.37	0.239	-	D16-133 9m	4		-0.00133333
17	swing	5076	5099	0.191667	trot	-0.00166667	Swing	37.37	37.56	0.19	1038.35	D16-133 9m	4		0.00433333
	stance	5099	5125	0.216667	trot	-0.00166667	Stance	37.56	37.775	0.215	-	D16-133 9m	4		0.00266667
18	swing	5125	5149	0.2	trot	-0.012	Swing	37.775	37.963	0.188	1112.12	D16-133 9m	4		0.001
	stance	5149	5175	0.216667	trot	0.0133333	Stance	37.963	38.193	0.23	-	D16-133 9m	4		-0.011
19	swing	5175	5198	0.191667	trot	0.000333333	Swing	38.193	38.385	0.192	965.551	D16-133 9m	4		0.00233333
	stance	5198	5232	0.283333	trot	-0.00433333	Stance	38.385	38.664	0.279	-	D16-133 9m	4		0.00266667
20	swing	5232	5256	0.2	walk	0.008	Swing	38.664	38.872	0.208	954.203	D16-133 9m	4		-0.00166667
	stance	5256	5294	0.316667	walk	-0.00766667	Stance	38.872	39.181	0.309	-	D16-133 9m	4		0.00633333
21	swing	5294	5316	0.183333	walk	0.00766667	Swing	39.181	39.372	0.191	1071.31	D16-133 9m	4		-0.00133333
	stance	5316	5344	0.233333	walk	-0.000333333	Stance	39.372	39.605	0.233	-	D16-133 9m	4		0.00633333
22	swing	5344	5367	0.191667	trot	-0.00366667	Swing	39.605	39.793	0.188	988.877	D16-133 9m	4		0.006
	stance	5367	5394	0.225	trot	0.006	Stance	39.793	40.024	0.231	-	D16-133 9m	4		0.00233333
23	swing	5394	5417	0.191667	trot	0.00533333	Swing	40.024	40.221	0.197	951.656	D16-133 9m	4		0.00833333
	stance	5417	5445	0.233333	trot	-0.00833333	Stance	40.221	40.446	0.225	-	D16-133 9m	4		0.0136667
24	swing	5445	5467	0.183333	trot	0.00366667	Swing	40.446	40.633	0.187	997.866	D16-133 9m	4		0.00533333
	stance	5467	5496	0.241667	trot	-0.00466667	Stance	40.633	40.87	0.237	-	D16-133 9m	4		0.009
25	swing	5496	5519	0.191667	trot	0.00733333	Swing	40.87	41.069	0.199	924.175	D16-133 9m	4		0.00433333
	stance	5519	5546	0.225	trot	-0.004	Stance	41.069	41.29	0.221	-	D16-133 9m	4		0.0116667
26	swing	5546	5569	0.191667	trot	-0.00366667	Swing	41.29	41.478	0.188	995.757	D16-133 9m	4		0.00766667
	stance	5569	5597	0.233333	trot	0.00166667	Stance	41.478	41.713	0.235	-	D16-133 9m	4		0.004
27	swing	5597	5620	0.191667	trot	0.0103333	Swing	41.713	41.915	0.202	967.389	D16-133 9m	4		0.00566667
	stance	5620	5650	0.25	trot	-0.015	Stance	41.915	42.15	0.235	-	D16-133 9m	4		0.016
28	swing	5650	5673	0.191667	trot	0.00733333	Swing	42.15	42.349	0.199	977.992	D16-133 9m	4		0.001
	stance	5673	5701	0.233333	trot	-0.00633333	Stance	42.349	42.576	0.227	-	D16-133 9m	4		0.00833333
29	swing	5701	5724	0.191667	trot	0.00133333	Swing	42.576	42.769	0.193	959.797	D16-133 9m	4		0.002
	stance	5724	5753	0.241667	trot	-0.00166667	Stance	42.769	43.009	0.24	-	D16-133 9m	4		0.00333333
30	swing	5753	5775	0.183333	trot	0.00766667	Swing	43.009	43.2	0.191	1021.95	D16-133 9m	4		0.00166667
	stance	5775	5803	0.233333	trot	-0.00133333	Stance	43.2	43.432	0.232	-	D16-133 9m	4		0.00933333
31	swing	5803	5827	0.2	looking up	-0.001	Swing	43.432	43.631	0.199	918.061	D16-133 9m	4		0.008
	stance	5827	5854	0.225	looking up	-0.001	Stance	43.631	43.855	0.224	-	D16-133 9m	4		0.007
32	swing	5854	5877	0.191667	trot	-0.00466667	Swing	43.855	44.042	0.187	880.805	D16-133 9m	4		0.006
	stance	5877	5905	0.233333	trot	0.00266667	Stance	44.042	44.278	0.236	-	D16-133 9m	4		0.00133333
33	swing	5905	5929	0.2	trot	0.005	Swing	44.278	44.483	0.205	1018.62	D16-133 9m	4		0.004
	stance	5929	5956	0.225	trot	-0.004	Stance	44.483	44.704	0.221	-	D16-133 9m	4		0.009
34	swing	5956	5979	0.191667	trot	0.0153333	Swing	44.704	44.911	0.207	940.78	D16-133 9m	4		0.005
	stance	5979	6006	0.225	trot	-0.014	Stance	44.911	45.122	0.211	-	D16-133 9m	4		0.0203333
35	swing	6006	6030	0.2	trot	0.002	Swing	45.122	45.324	0.202	810.834	D16-133 9m	4		0.00633333
	stance	6030	6055	0.208333	trot	-0.0103333	Stance	45.324	45.522	0.198	-	D16-133 9m	4		0.00833333
37	swing	6108	6133	0.208333	trot	-0.00333333	Swing	45.966	46.171	0.205	885.19	D16-133 9m	4		0.000333333
	stance	6133	6167	0.283333	trot	0.0106667	Stance	46.171	46.465	0.294	-	D16-133 9m	4		-0.003
38	swing	6167	6193	0.216667	trot	-0.0196667	Swing	46.465	46.662	0.197	927.91	D16-133 9m	4		0.00766667
	stance	6193	6223	0.25	trot	0.015	Stance	46.662	46.927	0.265	-	D16-133 9m	4		-0.012
39	swing	6223	6246	0.191667	trot	-0.000666667	Swing	46.927	47.118	0.191	985.365	D16-133 9m	4		0.003
	stance	6246	6276	0.25	trot	-0.001	Stance	47.118	47.367	0.249	-	D16-133 9m	4		0.00233333
40	swing	6276	6299	0.191667	trot	0.00833333	Swing	47.367	47.567	0.2	890.023	D16-133 9m	4		0.00133333
	stance	6299	6332	0.275	trot	-0.009	Stance	47.567	47.833	0.266	-	D16-133 9m	4		0.00966667
41	swing	6332	6357	0.208333	trot	0.0236667	Swing	47.833	48.065	0.232	832.249	D16-133 9m	4		0.000666667
	stance	6357	6389	0.266667	trot	-0.0256667	Stance	48.065	48.306	0.241	-	D16-133 9m	4		0.0243333
42	swing	6389	6413	0.2	trot	0.008	Swing	48.306	48.514	0.208	763.313	D16-133 9m	4		-0.00133333
	stance	6413	6442	0.241667	trot	0.00233333	Stance	48.514	48.758	0.244	-	D16-133 9m	4		0.00666667
43	swing	6442	6468	0.216667	trot	-0.0166667	Swing	48.758	48.958	0.2	870.064	D16-133 9m	4		0.009
	stance	6468	6493	0.208333	trot	0.0126667	Stance	48.958	49.179	0.221	-	D16-133 9m	4		-0.00766667
44	swing	6493	6517	0.2	trot	-0.001	Swing	49.179	49.378	0.199	1049.32	D16-133 9m	4		0.005
	stance	6517	6540	0.191667	trot	0.00533333	Stance	49.378	49.575	0.197	-	D16-133 9m	4		0.004
45	swing	6540	6565	0.208333	jump	-0.0203333	Swing	49.575	49.763	0.188	1211.19	D16-133 9m	4		0.00933333
	stance	6565	6587	0.183333	jump	0.0196667	Stance	49.763	49.966	0.203	-	D16-133 9m	4		-0.011
46	swing	6587	6612	0.208333	jump	-0.00233333	Swing	49.966	50.172	0.206	1021.82	D16-133 9m	4		0.00866667
	stance	6612	6642	0.25	jump	-0.001	Stance	50.172	50.421	0.249	-	D16-133 9m	4		0.00633333
47	swing	6642	6665	0.191667	trot	-0.00166667	Swing	50.421	50.611	0.19	903.748	D16-133 9m	4		0.00533333
	stance	6665	6697	0.266667	trot	0.00133333	Stance	50.611	50.879	0.268	-	D16-133 9m	4		0.00366667
48	swing	6697	6720	0.191667	trot	0.0263333	Swing	50.879	51.097	0.218	874.937	D16-133 9m	4		0.005
	stance	6720	6754	0.283333	trot	-0.0273333	Stance	51.097	51.353	0.256	-	D16-133 9m	4		0.0313333
49	swing	6754	6776	0.183333	trot	0.0136667	Swing	51.353	51.55	0.197	833.63	D16-133 9m	4		0.004
	stance	6776	6809	0.275	trot	-0.013	Stance	51.55	51.812	0.262	-	D16-133 9m	4		0.0176667
50	swing	6809	6834	0.208333	trot	-0.000333333	Swing	51.812	52.02	0.208	811.475	D16-133 9m	4		0.00466667
	stance	6834	6863	0.241667	trot	0.00433333	Stance	52.02	52.266	0.246	-	D16-133 9m	4		0.00433333
1	swing	6545	6574	0.241667	walk	0.00733333	Swing	47.772	48.021	0.249	490.479	D17-35 6m	1.5		0
	stance	6574	6643	0.575	walk	0	Stance	48.021	48.596	0.575	-	D17-35 6m	1.5		0.00733333
2	swing	6643	6678	0.291667	walk	-0.0116667	Swing	48.596	48.876	0.28	530.408	D17-35 6m	1.5		0.00733333
	stance	6678	6759	0.675	walk	0.014	Stance	48.876	49.565	0.689	-	D17-35 6m	1.5		-0.00433333
3	swing	6759	6787	0.233333	walk	0.00366667	Swing	49.565	49.802	0.237	569.498	D17-35 6m	1.5		0.00966667
	stance	6787	6850	0.525	walk	-0.015	Stance	49.802	50.312	0.51	-	D17-35 6m	1.5		0.0133333
6	swing	7032	7059	0.225	walk	0.013	Swing	51.834	52.072	0.238	524.372	D17-35 6m	1.5		0.00366667
	stance	7059	7130	0.591667	walk	-0.0146667	Stance	52.072	52.649	0.577	-	D17-35 6m	1.5		0.0166667
7	swing	7130	7169	0.325	walk	0.041	Swing	52.649	53.015	0.366	333.896	D17-35 6m	1.5		0.002
	stance	7169	7233	0.533333	walk	-0.0413333	Stance	53.015	53.507	0.492	-	D17-35 6m	1.5		0.043
8	swing	7233	7266	0.275	walk	0.008	Swing	53.507	53.79	0.283	390.218	D17-35 6m	1.5		0.00166667
	stance	7266	7339	0.608333	walk	-0.0123333	Stance	53.79	54.386	0.596	-	D17-35 6m	1.5		0.00966667
9	swing	7339	7366	0.225	walk	0.016	Swing	54.386	54.627	0.241	404.288	D17-35 6m	1.5		-0.00266667
	stance	7366	7455	0.741667	walk	-0.0216667	Stance	54.627	55.347	0.72	-	D17-35 6m	1.5		0.0133333
10	swing	7455	7480	0.208333	walk	0.0186667	Swing	55.347	55.574	0.227	411.923	D17-35 6m	1.5		-0.00833333
	stance	7480	7555	0.625	walk	-0.004	Stance	55.574	56.195	0.621	-	D17-35 6m	1.5		0.0103333
11	swing	7555	7580	0.208333	walk	-0.0343333	Swing	56.195	56.369	0.174	495.219	D17-35 6m	1.5		0.00633333
	stance	7580	7648	0.566667	walk	0.0383333	Stance	56.369	56.974	0.605	-	D17-35 6m	1.5		-0.028
12	swing	7648	7676	0.233333	walk	0.00566667	Swing	56.974	57.213	0.239	522.725	D17-35 6m	1.5		0.0103333
	stance	7676	7738	0.516667	walk	-0.00766667	Stance	57.213	57.722	0.509	-	D17-35 6m	1.5		0.016
13	swing	7738	7765	0.225	walk	-0.017	Swing	57.722	57.93	0.208	557.345	D17-35 6m	1.5		0.00833333
	stance	7765	7829	0.533333	walk	0.0156667	Stance	57.93	58.479	0.549	-	D17-35 6m	1.5		-0.00866667
[truncated: 520 more rows]

## Sheet: Excluded Steps
Go Pro Video Frame Data							Matlab Algorithm Results From IMU
Step #	Phase	Start Frame	End Frame	Duration (s)	Gait Type	Matlab - Video (phase duration difference)	1. Phase	2. Start (s)	3. End (s)	4. Duration (s)	5. Rz(deg/s)	Dog	Speed		Phase Start_Time difference between methods (Matlab vs. video)
30	swing	3879	3913	0.283333	paw obscured	0.00966667	Swing	29.868	30.161	0.293	576.402	D16-122 6m	1.5		0.013
	stance	3913	3972	0.491667	paw obscured	-0.00666667	Stance	30.161	30.646	0.485	-	D16-122 6m	1.5		0.0226667
46	swing	5413	5430	0.141667	fell off	0.0113333	Swing	42.659	42.812	0.153	879.061	D16-122 6m	1.5		0.0206667
	stance	5430	5469	0.325	fell off	-0.011	Stance	42.812	43.126	0.314	-	D16-122 6m	1.5		0.032
48	swing	5531	5556	0.208333	eating	0.0126667	Swing	43.636	43.857	0.221	503.584	D16-122 6m	1.5		0.0143333
	stance	5556	5609	0.441667	eating	-0.0216667	Stance	43.857	44.277	0.42	-	D16-122 6m	1.5		0.027
49	swing	5609	5656	0.391667	eating	0.0193333	Swing	44.277	44.688	0.411	382.665	D16-122 6m	1.5		0.00533333
	stance	5656	5702	0.383333	eating	-0.00633333	Stance	44.688	45.065	0.377	-	D16-122 6m	1.5		0.0246667
20	swing	2496	2526	0.25	eating	0.001	Swing	17.617	17.868	0.251	445.51	D16-122 6m	2.5		0.007
	stance	2526	2564	0.316667	eating	0.0143333	Stance	17.868	18.199	0.331	-	D16-122 6m	2.5		0.008
21	swing	2564	2599	0.291667	eating	-0.0186667	Swing	18.199	18.472	0.273	384.81	D16-122 6m	2.5		0.0223333
	stance	2599	2638	0.325	eating	0.022	Stance	18.472	18.819	0.347	-	D16-122 6m	2.5		0.00366667
28	swing	3119	3140	0.175	fell off	0.01	Swing	22.805	22.99	0.185	744.227	D16-122 6m	2.5		0.00333333
	stance	3140	3178	0.316667	fell off	-0.00466667	Stance	22.99	23.302	0.312	-	D16-122 6m	2.5		0.0133333
29	swing	3178	3196	0.15	fell off	0.046	Swing	23.302	23.498	0.196	1038.76	D16-122 6m	2.5		0.00866667
	stance	3196	3231	0.291667	fell off	-0.0456667	Stance	23.498	23.744	0.246	-	D16-122 6m	2.5		0.0546667
50	swing	4292	4319	0.225	eating	0.009	Swing	32.113	32.347	0.234	710.461	D16-122 6m	3		0.008
	stance	4319	4358	0.325	eating	-0.029	Stance	32.347	32.643	0.296	-	D16-122 6m	3		0.017
52	swing	4414	4442	0.233333	eating	0.00866667	Swing	33.121	33.363	0.242	471.021	D16-122 6m	3		-0.000666667
	stance	4442	4469	0.225	eating	-0.024	Stance	33.363	33.564	0.201	-	D16-122 6m	3		0.008
53	swing	4469	4496	0.225	eating	0.028	Swing	33.564	33.817	0.253	460.705	D16-122 6m	3		-0.016
	stance	4496	4545	0.408333	eating	-0.0173333	Stance	33.817	34.208	0.391	-	D16-122 6m	3		0.012
9	swing	2272	2303	0.258333	paw obscured	-0.00433333	Swing	13.262	13.516	0.254	651.612	D16-122 9m	1.5		0.00833333
	stance	2303	2363	0.5	paw obscured	-0.017	Stance	13.516	13.999	0.483	-	D16-122 9m	1.5		0.004
43	swing	6276	6299	0.191667	paw obscured	0.0193333	Swing	46.633	46.844	0.211	843.403	D16-122 9m	1.5		0.0126667
	stance	6299	6363	0.533333	paw obscured	-0.0273333	Stance	46.844	47.35	0.506	-	D16-122 9m	1.5		0.032
47	swing	3613	3638	0.208333	paw obscured	-0.0443333	Swing	28.315	28.479	0.164	994.875	D16-122 9m	3.5		-0.00233333
	stance	3638	3671	0.275	paw obscured	0.042	Stance	28.479	28.796	0.317	-	D16-122 9m	3.5		-0.0466667
48	swing	3671	3698	0.225	paw obscured	0.001	Swing	28.796	29.022	0.226	898.838	D16-122 9m	3.5		-0.00466667
	stance	3698	3735	0.308333	paw obscured	0.00266667	Stance	29.022	29.333	0.311	-	D16-122 9m	3.5		-0.00366667
33	swing	2747	2770	0.191667	fell off	-0.0286667	Swing	21.739	21.902	0.163	648.101	D16-122 9m	4		-0.001
	stance	2770	2799	0.241667	fell off	0.0363333	Stance	21.902	22.18	0.278	-	D16-122 9m	4		-0.0296667
34	swing	2799	2823	0.2	fell off	0.034	Swing	22.18	22.414	0.234	733.114	D16-122 9m	4		0.00666667
	stance	2823	2847	0.2	fell off	-0.037	Stance	22.414	22.577	0.163	-	D16-122 9m	4		0.0406667
35	swing	2847	2870	0.191667	fell off	-0.0146667	Swing	22.577	22.754	0.177	577.667	D16-122 9m	4		0.00366667
	stance	2870	2894	0.2	fell off	0.009	Stance	22.754	22.963	0.209	-	D16-122 9m	4		-0.011
43	swing	3278	3300	0.183333	fell off	0.0456667	Swing	26.155	26.384	0.229	668.038	D16-122 9m	4		-0.01
	stance	3300	3329	0.241667	fell off	-0.0346667	Stance	26.384	26.591	0.207	-	D16-122 9m	4		0.0356667
44	swing	3329	3352	0.191667	fell off	-0.0296667	Swing	26.591	26.753	0.162	725.049	D16-122 9m	4		0.001
	stance	3352	3377	0.208333	fell off	0.0306667	Stance	26.753	26.992	0.239	-	D16-122 9m	4		-0.0286667
45	swing	3377	3402	0.208333	fell off	0.00266667	Swing	26.992	27.203	0.211	850.363	D16-122 9m	4		0.002
	stance	3402	3428	0.216667	fell off	0.00233333	Stance	27.203	27.422	0.219	-	D16-122 9m	4		0.00466667
46	swing	3428	3451	0.191667	fell off	0.00833333	Swing	27.422	27.622	0.2	788.082	D16-122 9m	4		0.007
	stance	3451	3479	0.233333	fell off	-0.0133333	Stance	27.622	27.842	0.22	-	D16-122 9m	4		0.0153333
2	swing	6565	6597	0.266667	eating	0.0513333	Swing	49.119	49.437	0.318	533.34	D16-133 6m	2		-0.0123333
	stance	6597	6655	0.483333	eating	-0.0453333	Stance	49.437	49.875	0.438	-	D16-133 6m	2		0.039
17	swing	7782	7807	0.208333	pulling	-0.0153333	Swing	59.271	59.464	0.193	854.118	D16-133 6m	2		-0.002
	stance	7807	7847	0.333333	pulling	0.00766667	Stance	59.464	59.805	0.341	-	D16-133 6m	2		-0.0173333
18	swing	7847	7863	0.133333	pulling	0.0516667	Swing	59.805	59.99	0.185	737.344	D16-133 6m	2		-0.00966667
	stance	7863	7908	0.375	pulling	-0.055	Stance	59.99	60.31	0.32	-	D16-133 6m	2		0.042
19	swing	7908	7932	0.2	pulling	0.069	Swing	60.31	60.579	0.269	763.137	D16-133 6m	2		-0.013
	stance	7932	7977	0.375	pulling	-0.056	Stance	60.579	60.898	0.319	-	D16-133 6m	2		0.056
13	swing	4420	4436	0.133333	eating	0.00266667	Swing	30.963	31.099	0.136	977.127	D16-133 6m	2.5		-0.000333333
	stance	4436	4478	0.35	eating	-0.007	Stance	31.099	31.442	0.343	-	D16-133 6m	2.5		0.00233333
14	swing	6822	6845	0.191667	fell off	0.0353333	Swing	50.184	50.411	0.227	893.393	D16-133 6m	3		0.007
	stance	6845	6894	0.408333	fell off	-0.0373333	Stance	50.411	50.782	0.371	-	D16-133 6m	3		0.0423333
15	swing	6894	6915	0.175	fell off	-0.001	Swing	50.782	50.956	0.174	1085.63	D16-133 6m	3		0.005
	stance	6915	6953	0.316667	fell off	0.00133333	Stance	50.956	51.274	0.318	-	D16-133 6m	3		0.004
16	swing	6953	6974	0.175	fell off	-0.006	Swing	51.274	51.443	0.169	926.928	D16-133 6m	3		0.00533333
	stance	6974	7004	0.25	fell off	0.006	Stance	51.443	51.699	0.256	-	D16-133 6m	3		-0.000666667
17	swing	7004	7026	0.183333	fell off	0.00266667	Swing	51.699	51.885	0.186	960.369	D16-133 6m	3		0.00533333
	stance	7026	7060	0.283333	fell off	0.00266667	Stance	51.885	52.171	0.286	-	D16-133 6m	3		0.008
30	swing	7848	7869	0.175	fell off	0.003	Swing	58.73	58.908	0.178	926.533	D16-133 6m	3		0.003
	stance	7869	7906	0.308333	fell off	0.00466667	Stance	58.908	59.221	0.313	-	D16-133 6m	3		0.006
31	swing	7906	7929	0.191667	fell off	-0.00266667	Swing	59.221	59.41	0.189	813.193	D16-133 6m	3		0.0106667
	stance	7929	7971	0.35	fell off	0.002	Stance	59.41	59.762	0.352	-	D16-133 6m	3		0.008
32	swing	7971	7992	0.175	fell off	0.004	Swing	59.762	59.941	0.179	846.017	D16-133 6m	3		0.01
	stance	7992	8029	0.308333	fell off	-0.00433333	Stance	59.941	60.245	0.304	-	D16-133 6m	3		0.014
33	swing	8029	8051	0.183333	fell off	0.00966667	Swing	60.245	60.438	0.193	940.011	D16-133 6m	3		0.00966667
	stance	8051	8082	0.258333	fell off	-0.00633333	Stance	60.438	60.69	0.252	-	D16-133 6m	3		0.0193333
34	swing	5607	5628	0.175	fell off	0.009	Swing	38.32	38.504	0.184	1006.32	D16-133 6m	4		-0.000333333
	stance	5628	5661	0.275	fell off	0	Stance	38.504	38.779	0.275	-	D16-133 6m	4		0.00866667
35	swing	5661	5682	0.175	fell off	-0.012	Swing	38.779	38.942	0.163	1081.72	D16-133 6m	4		0.00866667
	stance	5682	5709	0.225	fell off	0.006	Stance	38.942	39.173	0.231	-	D16-133 6m	4		-0.00333333
41	swing	5965	5994	0.241667	eating	-0.00466667	Swing	41.305	41.542	0.237	679.542	D16-133 6m	4		0.00133333
	stance	5994	6022	0.233333	eating	-0.00233333	Stance	41.542	41.773	0.231	-	D16-133 6m	4		-0.00333333
11	swing	2447	2471	0.2	eating	-0.013	Swing	17.226	17.413	0.187	1081.36	D16-133 9m	3		0.00166667
	stance	2471	2496	0.208333	eating	0.00566667	Stance	17.413	17.627	0.214	-	D16-133 9m	3		-0.0113333
14	swing	2614	2639	0.208333	eating	0.0176667	Swing	18.606	18.832	0.226	642.497	D16-133 9m	3		-0.01
	stance	2639	2686	0.391667	eating	-0.0126667	Stance	18.832	19.211	0.379	-	D16-133 9m	3		0.00766667
48	swing	4640	4664	0.2	eating	0.008	Swing	35.497	35.705	0.208	883.96	D16-133 9m	3		-0.00233333
	stance	4664	4703	0.325	eating	-0.011	Stance	35.705	36.019	0.314	-	D16-133 9m	3		0.00566667
9	swing	2113	2135	0.183333	fell off	0.0416667	Swing	14.499	14.724	0.225	856.94	D16-133 9m	3.5		-0.00833333
	stance	2135	2169	0.283333	fell off	-0.0383333	Stance	14.724	14.969	0.245	-	D16-133 9m	3.5		0.0333333
44	swing	4026	4049	0.191667	eating	-0.00666667	Swing	30.443	30.628	0.185	888.473	D16-133 9m	3.5		-0.006
	stance	4049	4075	0.216667	eating	0.00533333	Stance	30.628	30.85	0.222	-	D16-133 9m	3.5		-0.0126667
36	swing	6055	6081	0.216667	eating	0.0363333	Swing	45.522	45.775	0.253	633.303	D16-133 9m	4		-0.002
	stance	6081	6108	0.225	eating	-0.034	Stance	45.775	45.966	0.191	-	D16-133 9m	4		0.0343333
4	swing	6850	6873	0.191667	paw obscured	0.0103333	Swing	50.312	50.514	0.202	536.458	D17-35 6m	1.5		-0.00166667
	stance	6873	6945	0.6	paw obscured	0.003	Stance	50.514	51.117	0.603	-	D17-35 6m	1.5		0.00866667
5	swing	6945	6973	0.233333	paw obscured	0.0266667	Swing	51.117	51.377	0.26	507.107	D17-35 6m	1.5		0.0116667
	stance	6973	7032	0.491667	paw obscured	-0.0346667	Stance	51.377	51.834	0.457	-	D17-35 6m	1.5		0.0383333
20	swing	3806	3828	0.183333	paw obscured	0.00266667	Swing	23.288	23.474	0.186	523.883	D17-35 6m	2		-0.008
	stance	3828	3874	0.383333	paw obscured	0.00766667	Stance	23.474	23.865	0.391	-	D17-35 6m	2		-0.00533333

## Sheet: All Counted Step & MatlabExport
Go Pro Video Frame Data							Matlab Algorithm Results From IMU
Step #	Phase	Start Frame	End Frame	Duration (s)	Gait Type	Matlab - Video (phase duration difference)	1. Phase	2. Start (s)	3. End (s)	4. Duration (s)	5. Rz(deg/s)	Dog	Speed		Phase Start_Time difference between methods (Matlab vs. video)
8	swing	1743	1776	0.275	looking up	0.023	Swing	12.055	12.353	0.298	548.429	D16-122 6m	1.5		0
	stance	1776	1838	0.516667	looking up	-0.0106667	Stance	12.353	12.859	0.506	-	D16-122 6m	1.5		0.023
9	swing	1838	1862	0.2	walk	0.018	Swing	12.859	13.077	0.218	656.795	D16-122 6m	1.5		0.0123333
	stance	1862	1950	0.733333	walk	-0.0163333	Stance	13.077	13.794	0.717	-	D16-122 6m	1.5		0.0303333
10	swing	1950	1978	0.233333	walk	0.00366667	Swing	13.794	14.031	0.237	724.985	D16-122 6m	1.5		0.014
	stance	1978	2031	0.441667	walk	-0.00666667	Stance	14.031	14.466	0.435	-	D16-122 6m	1.5		0.0176667
11	swing	2031	2064	0.275	looking up	0.016	Swing	14.466	14.757	0.291	677.262	D16-122 6m	1.5		0.011
	stance	2064	2134	0.583333	looking up	-0.0223333	Stance	14.757	15.318	0.561	-	D16-122 6m	1.5		0.027
12	swing	2134	2161	0.225	looking up	0.026	Swing	15.318	15.569	0.251	598.986	D16-122 6m	1.5		0.00466667
	stance	2161	2192	0.258333	looking up	-0.0333333	Stance	15.569	15.794	0.225	-	D16-122 6m	1.5		0.0306667
13	swing	2192	2229	0.308333	jump	0.0256667	Swing	15.794	16.128	0.334	474.595	D16-122 6m	1.5		-0.00266667
	stance	2229	2287	0.483333	jump	-0.00933333	Stance	16.128	16.602	0.474	-	D16-122 6m	1.5		0.023
14	swing	2287	2318	0.258333	looking right	0.00566667	Swing	16.602	16.866	0.264	733.424	D16-122 6m	1.5		0.0136667
	stance	2318	2386	0.566667	looking right	-0.0246667	Stance	16.866	17.408	0.542	-	D16-122 6m	1.5		0.0193333
15	swing	2386	2418	0.266667	looking right	0.0303333	Swing	17.408	17.705	0.297	484.572	D16-122 6m	1.5		-0.00533333
	stance	2418	2491	0.608333	looking right	-0.0123333	Stance	17.705	18.301	0.596	-	D16-122 6m	1.5		0.025
16	swing	2491	2516	0.208333	looking down	0.00166667	Swing	18.301	18.511	0.21	656.706	D16-122 6m	1.5		0.0126667
	stance	2516	2584	0.566667	looking down	-0.00866667	Stance	18.511	19.069	0.558	-	D16-122 6m	1.5		0.0143333
17	swing	2584	2609	0.208333	walk	0.0186667	Swing	19.069	19.296	0.227	751.547	D16-122 6m	1.5		0.00566667
	stance	2609	2676	0.558333	walk	-0.0103333	Stance	19.296	19.844	0.548	-	D16-122 6m	1.5		0.0243333
18	swing	2676	2703	0.225	walk	0.005	Swing	19.844	20.074	0.23	702.662	D16-122 6m	1.5		0.014
	stance	2703	2782	0.658333	walk	-0.00533333	Stance	20.074	20.727	0.653	-	D16-122 6m	1.5		0.019
19	swing	2782	2808	0.216667	hesitated	0.0103333	Swing	20.727	20.954	0.227	710.376	D16-122 6m	1.5		0.0136667
	stance	2808	2873	0.541667	hesitated	-0.0116667	Stance	20.954	21.484	0.53	-	D16-122 6m	1.5		0.024
20	swing	2873	2899	0.216667	walk	0.0153333	Swing	21.484	21.716	0.232	611.765	D16-122 6m	1.5		0.0123333
	stance	2899	2980	0.675	walk	-0.015	Stance	21.716	22.376	0.66	-	D16-122 6m	1.5		0.0276667
21	swing	2980	3011	0.258333	walk	-0.000333333	Swing	22.376	22.634	0.258	608.001	D16-122 6m	1.5		0.0126667
	stance	3011	3095	0.7	walk	0.003	Stance	22.634	23.337	0.703	-	D16-122 6m	1.5		0.0123333
22	swing	3095	3128	0.275	hit gate	0.002	Swing	23.337	23.614	0.277	490.691	D16-122 6m	1.5		0.0153333
	stance	3128	3189	0.508333	hit gate	-0.00933333	Stance	23.614	24.113	0.499	-	D16-122 6m	1.5		0.0173333
23	swing	3189	3222	0.275	walk	0.006	Swing	24.113	24.394	0.281	428.5	D16-122 6m	1.5		0.008
	stance	3222	3302	0.666667	walk	-0.00666667	Stance	24.394	25.054	0.66	-	D16-122 6m	1.5		0.014
24	swing	3302	3337	0.291667	walk	0.0123333	Swing	25.054	25.358	0.304	510.292	D16-122 6m	1.5		0.00733333
	stance	3337	3397	0.5	walk	-0.01	Stance	25.358	25.848	0.49	-	D16-122 6m	1.5		0.0196667
25	swing	3397	3435	0.316667	looking up	0.0203333	Swing	25.848	26.185	0.337	564.092	D16-122 6m	1.5		0.00966667
	stance	3435	3498	0.525	looking up	-0.017	Stance	26.185	26.693	0.508	-	D16-122 6m	1.5		0.03
26	swing	3498	3527	0.241667	walk	0.000333333	Swing	26.693	26.935	0.242	630.983	D16-122 6m	1.5		0.013
	stance	3527	3583	0.466667	walk	-0.00366667	Stance	26.935	27.398	0.463	-	D16-122 6m	1.5		0.0133333
27	swing	3583	3610	0.225	walk	-0.009	Swing	27.398	27.614	0.216	674.033	D16-122 6m	1.5		0.00966667
	stance	3610	3699	0.741667	walk	0.0133333	Stance	27.614	28.369	0.755	-	D16-122 6m	1.5		0.000666667
28	swing	3699	3727	0.233333	walk	0.0106667	Swing	28.369	28.613	0.244	543.304	D16-122 6m	1.5		0.014
	stance	3727	3786	0.491667	walk	-0.00966667	Stance	28.613	29.095	0.482	-	D16-122 6m	1.5		0.0246667
29	swing	3786	3813	0.225	looking up	0.006	Swing	29.095	29.326	0.231	712.541	D16-122 6m	1.5		0.015
	stance	3813	3879	0.55	looking up	-0.008	Stance	29.326	29.868	0.542	-	D16-122 6m	1.5		0.021
30	swing	3879	3913	0.283333	paw obscured	0.00966667	Swing	29.868	30.161	0.293	576.402	D16-122 6m	1.5		0.013
	stance	3913	3972	0.491667	paw obscured	-0.00666667	Stance	30.161	30.646	0.485	-	D16-122 6m	1.5		0.0226667
31	swing	3972	4000	0.233333	shakes leg	-0.00333333	Swing	30.646	30.876	0.23	729.254	D16-122 6m	1.5		0.016
	stance	4000	4067	0.558333	shakes leg	0.00366667	Stance	30.876	31.438	0.562	-	D16-122 6m	1.5		0.0126667
32	swing	4067	4092	0.208333	walk	0.00566667	Swing	31.438	31.652	0.214	711.499	D16-122 6m	1.5		0.0163333
	stance	4092	4177	0.708333	walk	-0.0153333	Stance	31.652	32.345	0.693	-	D16-122 6m	1.5		0.022
33	swing	4177	4205	0.233333	walk	0.0126667	Swing	32.345	32.591	0.246	690.973	D16-122 6m	1.5		0.00666667
	stance	4205	4266	0.508333	walk	-0.00333333	Stance	32.591	33.096	0.505	-	D16-122 6m	1.5		0.0193333
34	swing	4266	4294	0.233333	walk	0.00466667	Swing	33.096	33.334	0.238	703.233	D16-122 6m	1.5		0.016
	stance	4294	4377	0.691667	walk	-0.00366667	Stance	33.334	34.022	0.688	-	D16-122 6m	1.5		0.0206667
35	swing	4377	4410	0.275	walk	0.002	Swing	34.022	34.299	0.277	617.41	D16-122 6m	1.5		0.017
	stance	4410	4474	0.533333	walk	-0.00133333	Stance	34.299	34.831	0.532	-	D16-122 6m	1.5		0.019
36	swing	4474	4502	0.233333	walk	-0.00133333	Swing	34.831	35.063	0.232	729.308	D16-122 6m	1.5		0.0176667
	stance	4502	4569	0.558333	walk	-0.00333333	Stance	35.063	35.618	0.555	-	D16-122 6m	1.5		0.0163333
37	swing	4569	4594	0.208333	walk	0.0136667	Swing	35.618	35.84	0.222	744.111	D16-122 6m	1.5		0.013
	stance	4594	4663	0.575	walk	-0.016	Stance	35.84	36.399	0.559	-	D16-122 6m	1.5		0.0266667
38	swing	4663	4687	0.2	walk	0.014	Swing	36.399	36.613	0.214	732.947	D16-122 6m	1.5		0.0106667
	stance	4687	4753	0.55	walk	-0.007	Stance	36.613	37.156	0.543	-	D16-122 6m	1.5		0.0246667
39	swing	4753	4784	0.258333	walk	0.00566667	Swing	37.156	37.42	0.264	624.288	D16-122 6m	1.5		0.0176667
	stance	4784	4864	0.666667	walk	-0.0136667	Stance	37.42	38.073	0.653	-	D16-122 6m	1.5		0.0233333
40	swing	4864	4888	0.2	walk	0.009	Swing	38.073	38.282	0.209	624.267	D16-122 6m	1.5		0.00966667
	stance	4888	4967	0.658333	walk	-0.0133333	Stance	38.282	38.927	0.645	-	D16-122 6m	1.5		0.0186667
41	swing	4967	4987	0.166667	looks left	0.0903333	Swing	38.927	39.184	0.257	508.408	D16-122 6m	1.5		0.00533333
	stance	4987	5061	0.616667	looks left	-0.0816667	Stance	39.184	39.719	0.535	-	D16-122 6m	1.5		0.0956667
42	swing	5061	5085	0.2	walk	-0.019	Swing	39.719	39.9	0.181	796.167	D16-122 6m	1.5		0.014
	stance	5085	5132	0.391667	walk	0.0193333	Stance	39.9	40.311	0.411	-	D16-122 6m	1.5		-0.005
43	swing	5132	5162	0.25	walk	0.011	Swing	40.311	40.572	0.261	771.687	D16-122 6m	1.5		0.0143333
	stance	5162	5235	0.608333	walk	-0.0163333	Stance	40.572	41.164	0.592	-	D16-122 6m	1.5		0.0253333
44	swing	5235	5260	0.208333	stopped	0.0196667	Swing	41.164	41.392	0.228	452.11	D16-122 6m	1.5		0.009
	stance	5260	5341	0.675	stopped	-0.058	Stance	41.392	42.009	0.617	-	D16-122 6m	1.5		0.0286667
45	swing	5341	5365	0.2	stopped	0.047	Swing	42.009	42.256	0.247	393.282	D16-122 6m	1.5		-0.0293333
	stance	5365	5413	0.4	stopped	0.003	Stance	42.256	42.659	0.403	-	D16-122 6m	1.5		0.0176667
46	swing	5413	5430	0.141667	fell off	0.0113333	Swing	42.659	42.812	0.153	879.061	D16-122 6m	1.5		0.0206667
	stance	5430	5469	0.325	fell off	-0.011	Stance	42.812	43.126	0.314	-	D16-122 6m	1.5		0.032
47	swing	5469	5497	0.233333	walk	-0.00633333	Swing	43.126	43.353	0.227	839.05	D16-122 6m	1.5		0.021
	stance	5497	5531	0.283333	walk	-0.000333333	Stance	43.353	43.636	0.283	-	D16-122 6m	1.5		0.0146667
48	swing	5531	5556	0.208333	eating	0.0126667	Swing	43.636	43.857	0.221	503.584	D16-122 6m	1.5		0.0143333
	stance	5556	5609	0.441667	eating	-0.0216667	Stance	43.857	44.277	0.42	-	D16-122 6m	1.5		0.027
49	swing	5609	5656	0.391667	eating	0.0193333	Swing	44.277	44.688	0.411	382.665	D16-122 6m	1.5		0.00533333
	stance	5656	5702	0.383333	eating	-0.00633333	Stance	44.688	45.065	0.377	-	D16-122 6m	1.5		0.0246667
50	swing	5702	5744	0.35	stopped	-0.022	Swing	45.065	45.393	0.328	401.333	D16-122 6m	1.5		0.0183333
	stance	5744	5823	0.658333	stopped	0.0146667	Stance	45.393	46.066	0.673	-	D16-122 6m	1.5		-0.00366667
51	swing	5823	5847	0.2	walk	0.009	Swing	46.066	46.275	0.209	555.496	D16-122 6m	1.5		0.011
	stance	5847	5914	0.558333	walk	-0.00333333	Stance	46.275	46.83	0.555	-	D16-122 6m	1.5		0.02
52	swing	5914	5948	0.283333	walk	0.00666667	Swing	46.83	47.12	0.29	542.416	D16-122 6m	1.5		0.0166667
	stance	5948	6013	0.541667	walk	-0.00766667	Stance	47.12	47.654	0.534	-	D16-122 6m	1.5		0.0233333
53	swing	6013	6045	0.266667	walk	0.0113333	Swing	47.654	47.932	0.278	583.734	D16-122 6m	1.5		0.0156667
	stance	6045	6105	0.5	walk	-0.01	Stance	47.932	48.422	0.49	-	D16-122 6m	1.5		0.027
54	swing	6105	6134	0.241667	walk	-0.000666667	Swing	48.422	48.663	0.241	501.76	D16-122 6m	1.5		0.017
	stance	6134	6210	0.633333	walk	-0.00933333	Stance	48.663	49.287	0.624	-	D16-122 6m	1.5		0.0163333
55	swing	6210	6262	0.433333	looking up	0.0136667	Swing	49.287	49.734	0.447	439.233	D16-122 6m	1.5		0.007
	stance	6262	6308	0.383333	looking up	0.00266667	Stance	49.734	50.12	0.386	-	D16-122 6m	1.5		0.0206667
56	swing	6308	6342	0.283333	jump	0.000666667	Swing	50.12	50.404	0.284	687.931	D16-122 6m	1.5		0.0233333
	stance	6342	6381	0.325	jump	-0.053	Stance	50.404	50.676	0.272	-	D16-122 6m	1.5		0.024
57	swing	6381	6404	0.191667	looking up	0.0503333	Swing	50.676	50.918	0.242	290.611	D16-122 6m	1.5		-0.029
	stance	6404	6458	0.45	looking up	-0.007	Stance	50.918	51.361	0.443	-	D16-122 6m	1.5		0.0213333
58	swing	6458	6483	0.208333	sitting	0.0256667	Swing	51.361	51.595	0.234	460.754	D16-122 6m	1.5		0.0143333
	stance	6483	6547	0.533333	sitting	-0.0313333	Stance	51.595	52.097	0.502	-	D16-122 6m	1.5		0.04
59	swing	6547	6576	0.241667	sitting	0.0153333	Swing	52.097	52.354	0.257	559.191	D16-122 6m	1.5		0.00866667
	stance	6576	6617	0.341667	sitting	-0.00166667	Stance	52.354	52.694	0.34	-	D16-122 6m	1.5		0.024
60	swing	6617	6644	0.225	walk	-0.045	Swing	52.694	52.874	0.18	861.673	D16-122 6m	1.5		0.0223333
	stance	6644	6703	0.491667	walk	0.0393333	Stance	52.874	53.405	0.531	-	D16-122 6m	1.5		-0.0226667
61	swing	6703	6732	0.241667	walk	0.0133333	Swing	53.405	53.66	0.255	487.379	D16-122 6m	1.5		0.0166667
	stance	6732	6803	0.591667	walk	-0.0116667	Stance	53.66	54.24	0.58	-	D16-122 6m	1.5		0.03
7	swing	2063	2095	0.266667	looking up	0.00633333	Swing	10.533	10.806	0.273	495.633	D16-122 6m	2		0
	stance	2095	2148	0.441667	looking up	-0.00166667	Stance	10.806	11.246	0.44	-	D16-122 6m	2		0.00633333
8	swing	2148	2176	0.233333	walk	-0.00333333	Swing	11.246	11.476	0.23	675.055	D16-122 6m	2		0.00466667
	stance	2176	2224	0.4	walk	0	Stance	11.476	11.876	0.4	-	D16-122 6m	2		0.00133333
9	swing	2224	2249	0.208333	walk	0.00366667	Swing	11.876	12.088	0.212	802.626	D16-122 6m	2		0.00133333
	stance	2249	2294	0.375	walk	-0.002	Stance	12.088	12.461	0.373	-	D16-122 6m	2		0.005
10	swing	2294	2325	0.258333	walk	0.00466667	Swing	12.461	12.724	0.263	719.172	D16-122 6m	2		0.003
	stance	2325	2384	0.491667	walk	-0.00766667	Stance	12.724	13.208	0.484	-	D16-122 6m	2		0.00766667
11	swing	2384	2416	0.266667	walk	0.0123333	Swing	13.208	13.487	0.279	554.511	D16-122 6m	2		8.88178e-16
	stance	2416	2478	0.516667	walk	-0.0146667	Stance	13.487	13.989	0.502	-	D16-122 6m	2		0.0123333
12	swing	2478	2505	0.225	walk	0.015	Swing	13.989	14.229	0.24	557.548	D16-122 6m	2		-0.00233333
	stance	2505	2559	0.45	walk	-0.01	Stance	14.229	14.669	0.44	-	D16-122 6m	2		0.0126667
13	swing	2559	2588	0.241667	walk	0.000333333	Swing	14.669	14.911	0.242	695.282	D16-122 6m	2		0.00266667
	stance	2588	2634	0.383333	walk	0.00466667	Stance	14.911	15.299	0.388	-	D16-122 6m	2		0.003
14	swing	2634	2660	0.216667	walk	-0.00166667	Swing	15.299	15.514	0.215	854.482	D16-122 6m	2		0.00766667
	stance	2660	2709	0.408333	walk	-0.00233333	Stance	15.514	15.92	0.406	-	D16-122 6m	2		0.006
15	swing	2709	2739	0.25	walk	0.003	Swing	15.92	16.173	0.253	643.855	D16-122 6m	2		0.00366667
	stance	2739	2804	0.541667	walk	-0.0146667	Stance	16.173	16.7	0.527	-	D16-122 6m	2		0.00666667
16	swing	2804	2833	0.241667	walk	0.0153333	Swing	16.7	16.957	0.257	519.219	D16-122 6m	2		-0.008
	stance	2833	2894	0.508333	walk	-0.00833333	Stance	16.957	17.457	0.5	-	D16-122 6m	2		0.00733333
17	swing	2894	2921	0.225	walk	0.003	Swing	17.457	17.685	0.228	777.849	D16-122 6m	2		-0.001
	stance	2921	2972	0.425	walk	-0.004	Stance	17.685	18.106	0.421	-	D16-122 6m	2		0.002
18	swing	2972	3001	0.241667	walk	0.00733333	Swing	18.106	18.355	0.249	639.597	D16-122 6m	2		-0.002
	stance	3001	3063	0.516667	walk	-0.00466667	Stance	18.355	18.867	0.512	-	D16-122 6m	2		0.00533333
19	swing	3063	3091	0.233333	walk	0.00166667	Swing	18.867	19.102	0.235	680.659	D16-122 6m	2		0.000666667
	stance	3091	3144	0.441667	walk	0.00533333	Stance	19.102	19.549	0.447	-	D16-122 6m	2		0.00233333
20	swing	3144	3172	0.233333	walk	0.000666667	Swing	19.549	19.783	0.234	681.709	D16-122 6m	2		0.00766667
	stance	3172	3242	0.583333	walk	-0.00233333	Stance	19.783	20.364	0.581	-	D16-122 6m	2		0.00833333
21	swing	3242	3270	0.233333	walk	-0.0143333	Swing	20.364	20.583	0.219	594.377	D16-122 6m	2		0.006
	stance	3270	3331	0.508333	walk	0.00766667	Stance	20.583	21.099	0.516	-	D16-122 6m	2		-0.00833333
22	swing	3331	3358	0.225	walk	0.006	Swing	21.099	21.33	0.231	654.754	D16-122 6m	2		-0.000666667
	stance	3358	3403	0.375	walk	-0.001	Stance	21.33	21.704	0.374	-	D16-122 6m	2		0.00533333
23	swing	3403	3432	0.241667	walk	-0.000666667	Swing	21.704	21.945	0.241	681.609	D16-122 6m	2		0.00433333
	stance	3432	3485	0.441667	walk	-0.00166667	Stance	21.945	22.385	0.44	-	D16-122 6m	2		0.00366667
24	swing	3485	3515	0.25	walk	0.007	Swing	22.385	22.642	0.257	559.543	D16-122 6m	2		0.002
	stance	3515	3578	0.525	walk	-0.001	Stance	22.642	23.166	0.524	-	D16-122 6m	2		0.009
25	swing	3578	3608	0.25	walk	0	Swing	23.166	23.416	0.25	608.553	D16-122 6m	2		0.008
	stance	3608	3664	0.466667	walk	0.00133333	Stance	23.416	23.884	0.468	-	D16-122 6m	2		0.008
26	swing	3664	3692	0.233333	walk	-0.00233333	Swing	23.884	24.115	0.231	675.536	D16-122 6m	2		0.00933333
	stance	3692	3741	0.408333	walk	-0.00333333	Stance	24.115	24.52	0.405	-	D16-122 6m	2		0.007
27	swing	3741	3771	0.25	walk	0.007	Swing	24.52	24.777	0.257	657.311	D16-122 6m	2		0.00366667
	stance	3771	3820	0.408333	walk	-0.00433333	Stance	24.777	25.181	0.404	-	D16-122 6m	2		0.0106667
28	swing	3820	3854	0.283333	walk	0.0326667	Swing	25.181	25.497	0.316	483.311	D16-122 6m	2		0.00633333
	stance	3854	3914	0.5	walk	-0.033	Stance	25.497	25.964	0.467	-	D16-122 6m	2		0.039
29	swing	3914	3950	0.3	looking up	0.007	Swing	25.964	26.271	0.307	466.641	D16-122 6m	2		0.006
	stance	3950	3995	0.375	looking up	-0.01	Stance	26.271	26.636	0.365	-	D16-122 6m	2		0.013
30	swing	3995	4027	0.266667	walk	0.00233333	Swing	26.636	26.905	0.269	716.811	D16-122 6m	2		0.003
	stance	4027	4059	0.266667	walk	0.00233333	Stance	26.905	27.174	0.269	-	D16-122 6m	2		0.00533333
31	swing	4059	4094	0.291667	jump	-0.0156667	Swing	27.174	27.45	0.276	648.005	D16-122 6m	2		0.00766667
	stance	4094	4143	0.408333	jump	0.00566667	Stance	27.45	27.864	0.414	-	D16-122 6m	2		-0.008
32	swing	4143	4177	0.283333	walk	0.00966667	Swing	27.864	28.157	0.293	390.104	D16-122 6m	2		-0.00233333
	stance	4177	4222	0.375	walk	-0.015	Stance	28.157	28.517	0.36	-	D16-122 6m	2		0.00733333
33	swing	4222	4252	0.25	looking up	0.037	Swing	28.517	28.804	0.287	415.719	D16-122 6m	2		-0.00766667
	stance	4252	4316	0.533333	looking up	-0.0213333	Stance	28.804	29.316	0.512	-	D16-122 6m	2		0.0293333
34	swing	4316	4359	0.358333	looking up	0.00366667	Swing	29.316	29.678	0.362	470.189	D16-122 6m	2		0.008
	stance	4359	4413	0.45	looking up	-0.004	Stance	29.678	30.124	0.446	-	D16-122 6m	2		0.0116667
35	swing	4413	4443	0.25	walk	0.001	Swing	30.124	30.375	0.251	686.568	D16-122 6m	2		0.00766667
	stance	4443	4491	0.4	walk	-0.001	Stance	30.375	30.774	0.399	-	D16-122 6m	2		0.00866667
36	swing	4491	4526	0.291667	walk	0.00433333	Swing	30.774	31.07	0.296	723.335	D16-122 6m	2		0.00766667
	stance	4526	4568	0.35	walk	-0.009	Stance	31.07	31.411	0.341	-	D16-122 6m	2		0.012
37	swing	4568	4599	0.258333	walk	0.00766667	Swing	31.411	31.677	0.266	583.32	D16-122 6m	2		0.003
	stance	4599	4656	0.475	walk	-0.005	Stance	31.677	32.147	0.47	-	D16-122 6m	2		0.0106667
38	swing	4656	4689	0.275	walk	0.005	Swing	32.147	32.427	0.28	449.064	D16-122 6m	2		0.00566667
	stance	4689	4755	0.55	walk	-0.007	Stance	32.427	32.97	0.543	-	D16-122 6m	2		0.0106667
39	swing	4755	4782	0.225	walk	-0.001	Swing	32.97	33.194	0.224	653.35	D16-122 6m	2		0.00366667
	stance	4782	4824	0.35	walk	0.001	Stance	33.194	33.545	0.351	-	D16-122 6m	2		0.00266667
40	swing	4824	4852	0.233333	walk	0.00466667	Swing	33.545	33.783	0.238	765.465	D16-122 6m	2		0.00366667
	stance	4852	4902	0.416667	walk	-0.00666667	Stance	33.783	34.193	0.41	-	D16-122 6m	2		0.00833333
41	swing	4902	4933	0.258333	walk	0.00166667	Swing	34.193	34.453	0.26	469.417	D16-122 6m	2		0.00166667
	stance	4933	4999	0.55	walk	-0.005	Stance	34.453	34.998	0.545	-	D16-122 6m	2		0.00333333
42	swing	4999	5027	0.233333	walk	0.0106667	Swing	34.998	35.242	0.244	480.435	D16-122 6m	2		-0.00166667
	stance	5027	5097	0.583333	walk	-0.00533333	Stance	35.242	35.82	0.578	-	D16-122 6m	2		0.009
43	swing	5097	5125	0.233333	walk	0.00866667	Swing	35.82	36.062	0.242	637.825	D16-122 6m	2		0.00366667
	stance	5125	5172	0.391667	walk	-0.00466667	Stance	36.062	36.449	0.387	-	D16-122 6m	2		0.0123333
44	swing	5172	5195	0.191667	walk	0.00833333	Swing	36.449	36.649	0.2	868.869	D16-122 6m	2		0.00766667
	stance	5195	5249	0.45	walk	-0.015	Stance	36.649	37.084	0.435	-	D16-122 6m	2		0.016
45	swing	5249	5273	0.2	walk	0.008	Swing	37.084	37.292	0.208	744.328	D16-122 6m	2		0.001
	stance	5273	5333	0.5	walk	-0.003	Stance	37.292	37.789	0.497	-	D16-122 6m	2		0.009
46	swing	5333	5366	0.275	walk	0.004	Swing	37.789	38.068	0.279	610.418	D16-122 6m	2		0.006
	stance	5366	5417	0.425	walk	-0.013	Stance	38.068	38.48	0.412	-	D16-122 6m	2		0.01
47	swing	5417	5438	0.175	walk	0.016	Swing	38.48	38.671	0.191	940.511	D16-122 6m	2		-0.003
	stance	5438	5477	0.325	walk	-0.007	Stance	38.671	38.989	0.318	-	D16-122 6m	2		0.013
48	swing	5477	5503	0.216667	walk	0.00633333	Swing	38.989	39.212	0.223	829.838	D16-122 6m	2		0.006
	stance	5503	5554	0.425	walk	-0.003	Stance	39.212	39.634	0.422	-	D16-122 6m	2		0.0123333
49	swing	5554	5581	0.225	walk	-0.018	Swing	39.634	39.841	0.207	628.673	D16-122 6m	2		0.00933333
	stance	5581	5643	0.516667	walk	0.0133333	Stance	39.841	40.371	0.53	-	D16-122 6m	2		-0.00866667
50	swing	5643	5672	0.241667	walk	0.0103333	Swing	40.371	40.623	0.252	569.818	D16-122 6m	2		0.00466667
	stance	5672	5733	0.508333	walk	-0.00733333	Stance	40.623	41.124	0.501	-	D16-122 6m	2		0.015
8	swing	1581	1614	0.275	walk	0.007	Swing	9.985	10.267	0.282	550.274	D16-122 6m	2.5		0
	stance	1614	1668	0.45	walk	-0.008	Stance	10.267	10.709	0.442	-	D16-122 6m	2.5		0.007
9	swing	1668	1698	0.25	walk	0.007	Swing	10.709	10.966	0.257	507.734	D16-122 6m	2.5		-0.001
	stance	1698	1745	0.391667	walk	-0.00266667	Stance	10.966	11.355	0.389	-	D16-122 6m	2.5		0.006
10	swing	1745	1775	0.25	walk	0.01	Swing	11.355	11.615	0.26	510.373	D16-122 6m	2.5		0.00333333
	stance	1775	1822	0.391667	walk	-0.00566667	Stance	11.615	12.001	0.386	-	D16-122 6m	2.5		0.0133333
11	swing	1822	1849	0.225	walk	-0.009	Swing	12.001	12.217	0.216	649.383	D16-122 6m	2.5		0.00766667
	stance	1849	1895	0.383333	walk	0.0106667	Stance	12.217	12.611	0.394	-	D16-122 6m	2.5		-0.00133333
12	swing	1895	1926	0.258333	walk	-0.00533333	Swing	12.611	12.864	0.253	573.728	D16-122 6m	2.5		0.00933333
	stance	1926	1980	0.45	walk	0	Stance	12.864	13.314	0.45	-	D16-122 6m	2.5		0.004
13	swing	1980	2006	0.216667	walk	0.00433333	Swing	13.314	13.535	0.221	601.409	D16-122 6m	2.5		0.004
	stance	2006	2051	0.375	walk	-0.005	Stance	13.535	13.905	0.37	-	D16-122 6m	2.5		0.00833333
14	swing	2051	2079	0.233333	walk	-0.0143333	Swing	13.905	14.124	0.219	643.429	D16-122 6m	2.5		0.00333333
	stance	2079	2128	0.408333	walk	0.0106667	Stance	14.124	14.543	0.419	-	D16-122 6m	2.5		-0.011
15	swing	2128	2162	0.283333	walk	0.00566667	Swing	14.543	14.832	0.289	581.48	D16-122 6m	2.5		-0.000333333
	stance	2162	2206	0.366667	walk	-0.00166667	Stance	14.832	15.197	0.365	-	D16-122 6m	2.5		0.00533333
16	swing	2206	2232	0.216667	walk	-0.000666667	Swing	15.197	15.413	0.216	755.224	D16-122 6m	2.5		0.00366667
	stance	2232	2276	0.366667	walk	0.00533333	Stance	15.413	15.785	0.372	-	D16-122 6m	2.5		0.003
17	swing	2276	2304	0.233333	walk	-0.0163333	Swing	15.785	16.002	0.217	788.401	D16-122 6m	2.5		0.00833333
	stance	2304	2352	0.4	walk	0.014	Stance	16.002	16.416	0.414	-	D16-122 6m	2.5		-0.008
18	swing	2352	2386	0.283333	walk	-0.00533333	Swing	16.416	16.694	0.278	631.672	D16-122 6m	2.5		0.006
	stance	2386	2429	0.358333	walk	0.00466667	Stance	16.694	17.057	0.363	-	D16-122 6m	2.5		0.000666667
19	swing	2429	2459	0.25	walk	-0.002	Swing	17.057	17.305	0.248	743.075	D16-122 6m	2.5		0.00533333
	stance	2459	2496	0.308333	walk	0.00366667	Stance	17.305	17.617	0.312	-	D16-122 6m	2.5		0.00333333
20	swing	2496	2526	0.25	eating	0.001	Swing	17.617	17.868	0.251	445.51	D16-122 6m	2.5		0.007
	stance	2526	2564	0.316667	eating	0.0143333	Stance	17.868	18.199	0.331	-	D16-122 6m	2.5		0.008
21	swing	2564	2599	0.291667	eating	-0.0186667	Swing	18.199	18.472	0.273	384.81	D16-122 6m	2.5		0.0223333
	stance	2599	2638	0.325	eating	0.022	Stance	18.472	18.819	0.347	-	D16-122 6m	2.5		0.00366667
22	swing	2638	2674	0.3	looking up	0.007	Swing	18.819	19.126	0.307	427.915	D16-122 6m	2.5		0.0256667
	stance	2674	2723	0.408333	looking up	-0.0313333	Stance	19.126	19.503	0.377	-	D16-122 6m	2.5		0.0326667
23	swing	2723	2768	0.375	looking up	-0.004	Swing	19.503	19.874	0.371	439.663	D16-122 6m	2.5		0.00133333
	stance	2768	2804	0.3	looking up	0.007	Stance	19.874	20.181	0.307	-	D16-122 6m	2.5		-0.00266667
24	swing	2804	2833	0.241667	looking up	0.000333333	Swing	20.181	20.423	0.242	849.227	D16-122 6m	2.5		0.00433333
	stance	2833	2867	0.283333	looking up	-0.00333333	Stance	20.423	20.703	0.28	-	D16-122 6m	2.5		0.00466667
25	swing	2867	2895	0.233333	looking up	0.00866667	Swing	20.703	20.945	0.242	670.834	D16-122 6m	2.5		0.00133333
	stance	2895	2946	0.425	looking up	-0.004	Stance	20.945	21.366	0.421	-	D16-122 6m	2.5		0.01
26	swing	2946	2973	0.225	walk	0	Swing	21.366	21.591	0.225	526.823	D16-122 6m	2.5		0.006
	stance	2973	3032	0.491667	walk	0.000333333	Stance	21.591	22.083	0.492	-	D16-122 6m	2.5		0.006
27	swing	3032	3067	0.291667	bit leash	-0.000666667	Swing	22.083	22.374	0.291	515.43	D16-122 6m	2.5		0.00633333
	stance	3067	3119	0.433333	bit leash	-0.00233333	Stance	22.374	22.805	0.431	-	D16-122 6m	2.5		0.00566667
28	swing	3119	3140	0.175	fell off	0.01	Swing	22.805	22.99	0.185	744.227	D16-122 6m	2.5		0.00333333
	stance	3140	3178	0.316667	fell off	-0.00466667	Stance	22.99	23.302	0.312	-	D16-122 6m	2.5		0.0133333
29	swing	3178	3196	0.15	fell off	0.046	Swing	23.302	23.498	0.196	1038.76	D16-122 6m	2.5		0.00866667
	stance	3196	3231	0.291667	fell off	-0.0456667	Stance	23.498	23.744	0.246	-	D16-122 6m	2.5		0.0546667
30	swing	3231	3251	0.166667	walk	-0.0126667	Swing	23.744	23.898	0.154	968.266	D16-122 6m	2.5		0.009
	stance	3251	3289	0.316667	walk	0.0103333	Stance	23.898	24.225	0.327	-	D16-122 6m	2.5		-0.00366667
31	swing	3289	3312	0.191667	walk	-0.0196667	Swing	24.225	24.397	0.172	906.202	D16-122 6m	2.5		0.00666667
	stance	3312	3346	0.283333	walk	0.0176667	Stance	24.397	24.698	0.301	-	D16-122 6m	2.5		-0.013
32	swing	3346	3373	0.225	walk	0.005	Swing	24.698	24.928	0.23	817.035	D16-122 6m	2.5		0.00466667
	stance	3373	3408	0.291667	walk	-0.00866667	Stance	24.928	25.211	0.283	-	D16-122 6m	2.5		0.00966667
33	swing	3408	3435	0.225	walk	0.005	Swing	25.211	25.441	0.23	720.082	D16-122 6m	2.5		0.001
	stance	3435	3472	0.308333	walk	0.00166667	Stance	25.441	25.751	0.31	-	D16-122 6m	2.5		0.006
34	swing	3472	3502	0.25	walk	0.002	Swing	25.751	26.003	0.252	539.426	D16-122 6m	2.5		0.00766667
	stance	3502	3547	0.375	walk	-0.011	Stance	26.003	26.367	0.364	-	D16-122 6m	2.5		0.00966667
35	swing	3547	3578	0.258333	looking up	0.00366667	Swing	26.367	26.629	0.262	483.304	D16-122 6m	2.5		-0.00133333
	stance	3578	3629	0.425	looking up	-0.001	Stance	26.629	27.053	0.424	-	D16-122 6m	2.5		0.00233333
36	swing	3629	3660	0.258333	looking up	0.00166667	Swing	27.053	27.313	0.26	588.081	D16-122 6m	2.5		0.00133333
	stance	3660	3706	0.383333	looking up	-0.00333333	Stance	27.313	27.693	0.38	-	D16-122 6m	2.5		0.003
37	swing	3706	3739	0.275	looking up	0.002	Swing	27.693	27.97	0.277	414.745	D16-122 6m	2.5		-0.000333333
	stance	3739	3782	0.358333	looking up	0.00366667	Stance	27.97	28.332	0.362	-	D16-122 6m	2.5		0.00166667
38	swing	3782	3812	0.25	walk	-0.002	Swing	28.332	28.58	0.248	715.972	D16-122 6m	2.5		0.00533333
	stance	3812	3853	0.341667	walk	0.00233333	Stance	28.58	28.924	0.344	-	D16-122 6m	2.5		0.00333333
39	swing	3853	3883	0.25	jump	0.003	Swing	28.924	29.177	0.253	724.633	D16-122 6m	2.5		0.00566667
	stance	3883	3919	0.3	jump	-0.013	Stance	29.177	29.464	0.287	-	D16-122 6m	2.5		0.00866667
40	swing	3919	3951	0.266667	walk	0.00833333	Swing	29.464	29.739	0.275	383.978	D16-122 6m	2.5		-0.00433333
	stance	3951	4005	0.45	walk	0.003	Stance	29.739	30.192	0.453	-	D16-122 6m	2.5		0.004
41	swing	4005	4034	0.241667	walk	-0.00466667	Swing	30.192	30.429	0.237	612.932	D16-122 6m	2.5		0.007
	stance	4034	4082	0.4	walk	-0.004	Stance	30.429	30.825	0.396	-	D16-122 6m	2.5		0.00233333
42	swing	4082	4111	0.241667	looking up	0.00333333	Swing	30.825	31.07	0.245	687.967	D16-122 6m	2.5		-0.00166667
	stance	4111	4162	0.425	looking up	-0.003	Stance	31.07	31.492	0.422	-	D16-122 6m	2.5		0.00166667
43	swing	4162	4192	0.25	looking up	0.008	Swing	31.492	31.75	0.258	589.69	D16-122 6m	2.5		-0.00133333
	stance	4192	4235	0.358333	looking up	0.00266667	Stance	31.75	32.111	0.361	-	D16-122 6m	2.5		0.00666667
44	swing	4235	4264	0.241667	walk	-0.00466667	Swing	32.111	32.348	0.237	560.87	D16-122 6m	2.5		0.00933333
	stance	4264	4306	0.35	walk	0.004	Stance	32.348	32.702	0.354	-	D16-122 6m	2.5		0.00466667
45	swing	4306	4334	0.233333	walk	-0.00533333	Swing	32.702	32.93	0.228	737.353	D16-122 6m	2.5		0.00866667
	stance	4334	4372	0.316667	walk	-0.00366667	Stance	32.93	33.243	0.313	-	D16-122 6m	2.5		0.00333333
46	swing	4372	4400	0.233333	walk	0.00366667	Swing	33.243	33.48	0.237	847.331	D16-122 6m	2.5		-0.000333333
	stance	4400	4435	0.291667	walk	0.000333333	Stance	33.48	33.772	0.292	-	D16-122 6m	2.5		0.00333333
47	swing	4435	4463	0.233333	looking up	-0.0303333	Swing	33.772	33.975	0.203	720.928	D16-122 6m	2.5		0.00366667
	stance	4463	4508	0.375	looking up	0.032	Stance	33.975	34.382	0.407	-	D16-122 6m	2.5		-0.0266667
48	swing	4508	4538	0.25	walk	0.003	Swing	34.382	34.635	0.253	465.913	D16-122 6m	2.5		0.00533333
	stance	4538	4592	0.45	walk	-0.007	Stance	34.635	35.078	0.443	-	D16-122 6m	2.5		0.00833333
49	swing	4592	4622	0.25	walk	0.004	Swing	35.078	35.332	0.254	480.363	D16-122 6m	2.5		0.00133333
	stance	4622	4671	0.408333	walk	-0.00233333	Stance	35.332	35.738	0.406	-	D16-122 6m	2.5		0.00533333
50	swing	4671	4697	0.216667	walk	-0.0126667	Swing	35.738	35.942	0.204	724.413	D16-122 6m	2.5		0.003
	stance	4697	4740	0.358333	walk	0.0216667	Stance	35.942	36.322	0.38	-	D16-122 6m	2.5		-0.00966667
51	swing	4740	4765	0.208333	walk	-0.0103333	Swing	36.322	36.52	0.198	808.815	D16-122 6m	2.5		0.012
	stance	4765	4809	0.366667	walk	0.00733333	Stance	36.52	36.894	0.374	-	D16-122 6m	2.5		0.00166667
52	swing	4809	4838	0.241667	walk	-0.00666667	Swing	36.894	37.129	0.235	683.755	D16-122 6m	2.5		0.009
	stance	4838	4884	0.383333	walk	0.00566667	Stance	37.129	37.518	0.389	-	D16-122 6m	2.5		0.00233333
53	swing	4884	4912	0.233333	walk	-0.0103333	Swing	37.518	37.741	0.223	808.765	D16-122 6m	2.5		0.008
	stance	4912	4957	0.375	walk	0.005	Stance	37.741	38.121	0.38	-	D16-122 6m	2.5		-0.00233333
54	swing	4957	4990	0.275	walk	0.005	Swing	38.121	38.401	0.28	643.797	D16-122 6m	2.5		0.00266667
	stance	4990	5038	0.4	walk	-0.004	Stance	38.401	38.797	0.396	-	D16-122 6m	2.5		0.00766667
55	swing	5038	5065	0.225	walk	0.004	Swing	38.797	39.026	0.229	639.05	D16-122 6m	2.5		0.00366667
	stance	5065	5114	0.408333	walk	-0.000333333	Stance	39.026	39.434	0.408	-	D16-122 6m	2.5		0.00766667
56	swing	5114	5139	0.208333	walk	-0.00433333	Swing	39.434	39.638	0.204	718.964	D16-122 6m	2.5		0.00733333
	stance	5139	5186	0.391667	walk	0.00633333	Stance	39.638	40.036	0.398	-	D16-122 6m	2.5		0.003
57	swing	5186	5214	0.233333	walk	-0.00733333	Swing	40.036	40.262	0.226	799.309	D16-122 6m	2.5		0.00933333
	stance	5214	5261	0.391667	walk	0.00233333	Stance	40.262	40.656	0.394	-	D16-122 6m	2.5		0.002
58	swing	5261	5289	0.233333	walk	-0.000333333	Swing	40.656	40.889	0.233	676.895	D16-122 6m	2.5		0.00433333
	stance	5289	5340	0.425	walk	-0.002	Stance	40.889	41.312	0.423	-	D16-122 6m	2.5		0.004
59	swing	5340	5367	0.225	walk	0.001	Swing	41.312	41.538	0.226	603.275	D16-122 6m	2.5		0.002
	stance	5367	5419	0.433333	walk	0.000666667	Stance	41.538	41.972	0.434	-	D16-122 6m	2.5		0.003
60	swing	5419	5443	0.2	walk	-0.002	Swing	41.972	42.17	0.198	690.643	D16-122 6m	2.5		0.00366667
	stance	5443	5485	0.35	walk	0.008	Stance	42.17	42.528	0.358	-	D16-122 6m	2.5		0.00166667
10	swing	1775	1798	0.191667	walk	0.00433333	Swing	11.13	11.326	0.196	806.535	D16-122 6m	3		0
	stance	1798	1839	0.341667	walk	-0.00466667	Stance	11.326	11.663	0.337	-	D16-122 6m	3		0.00433333
11	swing	1839	1869	0.25	looking up	0.003	Swing	11.663	11.916	0.253	535.493	D16-122 6m	3		-0.000333333
	stance	1869	1909	0.333333	looking up	0.00766667	Stance	11.916	12.257	0.341	-	D16-122 6m	3		0.00266667
12	swing	1909	1932	0.191667	walk	-0.00266667	Swing	12.257	12.446	0.189	889.473	D16-122 6m	3		0.0103333
	stance	1932	1967	0.291667	walk	-0.00266667	Stance	12.446	12.735	0.289	-	D16-122 6m	3		0.00766667
13	swing	1967	1996	0.241667	walk	-0.00666667	Swing	12.735	12.97	0.235	873.287	D16-122 6m	3		0.005
	stance	1996	2027	0.258333	walk	0.00566667	Stance	12.97	13.234	0.264	-	D16-122 6m	3		-0.00166667
14	swing	2027	2055	0.233333	looking up	0.00766667	Swing	13.234	13.475	0.241	737.404	D16-122 6m	3		0.004
	stance	2055	2097	0.35	looking up	-0.008	Stance	13.475	13.817	0.342	-	D16-122 6m	3		0.0116667
15	swing	2097	2125	0.233333	walk	0.00166667	Swing	13.817	14.052	0.235	542.631	D16-122 6m	3		0.00366667
	stance	2125	2173	0.4	walk	-0.002	Stance	14.052	14.45	0.398	-	D16-122 6m	3		0.00533333
16	swing	2173	2197	0.2	walk	0.004	Swing	14.45	14.654	0.204	721.629	D16-122 6m	3		0.00333333
	stance	2197	2242	0.375	walk	-0.001	Stance	14.654	15.028	0.374	-	D16-122 6m	3		0.00733333
17	swing	2242	2265	0.191667	walk	-0.0196667	Swing	15.028	15.2	0.172	824.521	D16-122 6m	3		0.00633333
	stance	2265	2304	0.325	walk	0.021	Stance	15.2	15.546	0.346	-	D16-122 6m	3		-0.0133333
18	swing	2304	2326	0.183333	walk	-0.0213333	Swing	15.546	15.708	0.162	947.959	D16-122 6m	3		0.00766667
	stance	2326	2361	0.291667	walk	0.0173333	Stance	15.708	16.017	0.309	-	D16-122 6m	3		-0.0136667
19	swing	2361	2385	0.2	walk	0.014	Swing	16.017	16.231	0.214	934.879	D16-122 6m	3		0.00366667
	stance	2385	2420	0.291667	walk	-0.0116667	Stance	16.231	16.511	0.28	-	D16-122 6m	3		0.0176667
20	swing	2420	2445	0.208333	walk	-0.00333333	Swing	16.511	16.716	0.205	905.474	D16-122 6m	3		0.006
	stance	2445	2481	0.3	walk	0.001	Stance	16.716	17.017	0.301	-	D16-122 6m	3		0.00266667
21	swing	2481	2506	0.208333	walk	0.00166667	Swing	17.017	17.227	0.21	938.418	D16-122 6m	3		0.00366667
	stance	2506	2545	0.325	walk	-0.008	Stance	17.227	17.544	0.317	-	D16-122 6m	3		0.00533333
22	swing	2545	2569	0.2	looking up	0.08	Swing	17.544	17.824	0.28	776.85	D16-122 6m	3		-0.00266667
	stance	2569	2608	0.325	looking up	-0.079	Stance	17.824	18.07	0.246	-	D16-122 6m	3		0.0773333
23	swing	2608	2635	0.225	walk	0.001	Swing	18.07	18.296	0.226	623.604	D16-122 6m	3		-0.00166667
	stance	2635	2681	0.383333	walk	0.00566667	Stance	18.296	18.685	0.389	-	D16-122 6m	3		-0.000666667
24	swing	2681	2710	0.241667	walk	-0.00566667	Swing	18.685	18.921	0.236	552.076	D16-122 6m	3		0.005
	stance	2710	2750	0.333333	walk	0.00266667	Stance	18.921	19.257	0.336	-	D16-122 6m	3		-0.000666667
25	swing	2750	2771	0.175	walk	-0.015	Swing	19.257	19.417	0.16	925.162	D16-122 6m	3		0.002
	stance	2771	2807	0.3	walk	0.023	Stance	19.417	19.74	0.323	-	D16-122 6m	3		-0.013
26	swing	2807	2830	0.191667	walk	0.183333	Swing	19.74	20.115	0.375	977.797	D16-122 6m	3		0.01
	stance	2830	2863	0.275	walk	-0.182	Stance	20.115	20.208	0.093	-	D16-122 6m	3		0.193333
27	swing	2863	2890	0.225	walk	-0.006	Swing	20.208	20.427	0.219	820.53	D16-122 6m	3		0.0113333
	stance	2890	2924	0.283333	walk	0.00166667	Stance	20.427	20.712	0.285	-	D16-122 6m	3		0.00533333
28	swing	2924	2948	0.2	walk	0.011	Swing	20.712	20.923	0.211	810.828	D16-122 6m	3		0.007
	stance	2948	2988	0.333333	walk	-0.00933333	Stance	20.923	21.247	0.324	-	D16-122 6m	3		0.018
29	swing	2988	3013	0.208333	looking up	-0.0133333	Swing	21.247	21.442	0.195	769.746	D16-122 6m	3		0.00866667
	stance	3013	3060	0.391667	looking up	0.00433333	Stance	21.442	21.838	0.396	-	D16-122 6m	3		-0.00466667
30	swing	3060	3084	0.2	walk	0.075	Swing	21.838	22.113	0.275	657.333	D16-122 6m	3		-0.000333333
	stance	3084	3125	0.341667	walk	-0.0626667	Stance	22.113	22.392	0.279	-	D16-122 6m	3		0.0746667
31	swing	3125	3148	0.191667	walk	-0.00566667	Swing	22.392	22.578	0.186	858.29	D16-122 6m	3		0.012
	stance	3148	3186	0.316667	walk	0.00333333	Stance	22.578	22.898	0.32	-	D16-122 6m	3		0.00633333
32	swing	3186	3209	0.191667	walk	-0.00166667	Swing	22.898	23.088	0.19	951.258	D16-122 6m	3		0.00966667
	stance	3209	3245	0.3	walk	0.002	Stance	23.088	23.39	0.302	-	D16-122 6m	3		0.008
33	swing	3245	3271	0.216667	walk	-0.00166667	Swing	23.39	23.605	0.215	862.345	D16-122 6m	3		0.01
	stance	3271	3314	0.358333	walk	-0.00233333	Stance	23.605	23.961	0.356	-	D16-122 6m	3		0.00833333
34	swing	3314	3337	0.191667	walk	-0.000666667	Swing	23.961	24.152	0.191	822.25	D16-122 6m	3		0.006
	stance	3337	3379	0.35	walk	0.002	Stance	24.152	24.504	0.352	-	D16-122 6m	3		0.00533333
35	swing	3379	3400	0.175	walk	-0.022	Swing	24.504	24.657	0.153	941.482	D16-122 6m	3		0.00733333
	stance	3400	3439	0.325	walk	0.023	Stance	24.657	25.005	0.348	-	D16-122 6m	3		-0.0146667
36	swing	3439	3462	0.191667	walk	-0.0326667	Swing	25.005	25.164	0.159	976.239	D16-122 6m	3		0.00833333
	stance	3462	3496	0.283333	walk	0.0296667	Stance	25.164	25.477	0.313	-	D16-122 6m	3		-0.0243333
37	swing	3496	3521	0.208333	walk	0.00266667	Swing	25.477	25.688	0.211	987.681	D16-122 6m	3		0.00533333
	stance	3521	3555	0.283333	walk	-0.00433333	Stance	25.688	25.967	0.279	-	D16-122 6m	3		0.008
38	swing	3555	3582	0.225	walk	0.006	Swing	25.967	26.198	0.231	769.517	D16-122 6m	3		0.00366667
	stance	3582	3619	0.308333	walk	-0.00233333	Stance	26.198	26.504	0.306	-	D16-122 6m	3		0.00966667
39	swing	3619	3647	0.233333	looking up	-0.00333333	Swing	26.504	26.734	0.23	648.805	D16-122 6m	3		0.00733333
	stance	3647	3685	0.316667	looking up	0.00133333	Stance	26.734	27.052	0.318	-	D16-122 6m	3		0.004
40	swing	3685	3712	0.225	looking up	0.004	Swing	27.052	27.281	0.229	610.099	D16-122 6m	3		0.00533333
	stance	3712	3755	0.358333	looking up	-0.00233333	Stance	27.281	27.637	0.356	-	D16-122 6m	3		0.00933333
41	swing	3755	3777	0.183333	walk	-0.0263333	Swing	27.637	27.794	0.157	833.821	D16-122 6m	3		0.007
	stance	3777	3815	0.316667	walk	0.0243333	Stance	27.794	28.135	0.341	-	D16-122 6m	3		-0.0193333
42	swing	3815	3836	0.175	walk	-0.011	Swing	28.135	28.299	0.164	966.09	D16-122 6m	3		0.005
	stance	3836	3870	0.283333	walk	0.0146667	Stance	28.299	28.597	0.298	-	D16-122 6m	3		-0.006
43	swing	3870	3895	0.208333	looking down	-0.00933333	Swing	28.597	28.796	0.199	942.722	D16-122 6m	3		0.00866667
	stance	3895	3932	0.308333	looking down	0.00666667	Stance	28.796	29.111	0.315	-	D16-122 6m	3		-0.000666667
44	swing	3932	3958	0.216667	looking down	0.000333333	Swing	29.111	29.328	0.217	850.551	D16-122 6m	3		0.006
	stance	3958	3996	0.316667	looking down	-0.00166667	Stance	29.328	29.643	0.315	-	D16-122 6m	3		0.00633333
45	swing	3996	4018	0.183333	walk	0.00866667	Swing	29.643	29.835	0.192	974.26	D16-122 6m	3		0.00466667
	stance	4018	4063	0.375	walk	-0.004	Stance	29.835	30.206	0.371	-	D16-122 6m	3		0.0133333
46	swing	4063	4088	0.208333	walk	-0.00833333	Swing	30.206	30.406	0.2	755.92	D16-122 6m	3		0.00933333
	stance	4088	4128	0.333333	walk	0.00666667	Stance	30.406	30.746	0.34	-	D16-122 6m	3		0.001
47	swing	4128	4150	0.183333	walk	0.00266667	Swing	30.746	30.932	0.186	949.221	D16-122 6m	3		0.00766667
	stance	4150	4182	0.266667	walk	0.000333333	Stance	30.932	31.199	0.267	-	D16-122 6m	3		0.0103333
48	swing	4182	4206	0.2	walk	-0.027	Swing	31.199	31.372	0.173	998.069	D16-122 6m	3		0.0106667
	stance	4206	4233	0.225	walk	0.024	Stance	31.372	31.621	0.249	-	D16-122 6m	3		-0.0163333
49	swing	4233	4263	0.25	jump	-0.037	Swing	31.621	31.834	0.213	871.064	D16-122 6m	3		0.00766667
	stance	4263	4292	0.241667	jump	0.0373333	Stance	31.834	32.113	0.279	-	D16-122 6m	3		-0.0293333
50	swing	4292	4319	0.225	eating	0.009	Swing	32.113	32.347	0.234	710.461	D16-122 6m	3		0.008
	stance	4319	4358	0.325	eating	-0.029	Stance	32.347	32.643	0.296	-	D16-122 6m	3		0.017
51	swing	4358	4386	0.233333	jump	-0.0173333	Swing	32.643	32.859	0.216	673.221	D16-122 6m	3		-0.012
	stance	4386	4414	0.233333	jump	0.0286667	Stance	32.859	33.121	0.262	-	D16-122 6m	3		-0.0293333
52	swing	4414	4442	0.233333	eating	0.00866667	Swing	33.121	33.363	0.242	471.021	D16-122 6m	3		-0.000666667
	stance	4442	4469	0.225	eating	-0.024	Stance	33.363	33.564	0.201	-	D16-122 6m	3		0.008
53	swing	4469	4496	0.225	eating	0.028	Swing	33.564	33.817	0.253	460.705	D16-122 6m	3		-0.016
	stance	4496	4545	0.408333	eating	-0.0173333	Stance	33.817	34.208	0.391	-	D16-122 6m	3		0.012
54	swing	4545	4571	0.216667	walk	0.00733333	Swing	34.208	34.432	0.224	578.772	D16-122 6m	3		-0.00533333
	stance	4571	4616	0.375	walk	0.005	Stance	34.432	34.812	0.38	-	D16-122 6m	3		0.002
55	swing	4616	4644	0.233333	walk	0.000666667	Swing	34.812	35.046	0.234	569.231	D16-122 6m	3		0.007
	stance	4644	4686	0.35	walk	-0.002	Stance	35.046	35.394	0.348	-	D16-122 6m	3		0.00766667
56	swing	4686	4713	0.225	walk	-0.004	Swing	35.394	35.615	0.221	758.615	D16-122 6m	3		0.00566667
	stance	4713	4754	0.341667	walk	0.00733333	Stance	35.615	35.964	0.349	-	D16-122 6m	3		0.00166667
57	swing	4754	4780	0.216667	walk	-0.00466667	Swing	35.964	36.176	0.212	848.987	D16-122 6m	3		0.009
	stance	4780	4818	0.316667	walk	0.00233333	Stance	36.176	36.495	0.319	-	D16-122 6m	3		0.00433333
58	swing	4818	4845	0.225	walk	0	Swing	36.495	36.72	0.225	761.64	D16-122 6m	3		0.00666667
	stance	4845	4879	0.283333	walk	-0.00633333	Stance	36.72	36.997	0.277	-	D16-122 6m	3		0.00666667
59	swing	4879	4910	0.258333	walk	0.00566667	Swing	36.997	37.261	0.264	703.949	D16-122 6m	3		0.000333333
	stance	4910	4938	0.233333	walk	0.00266667	Stance	37.261	37.497	0.236	-	D16-122 6m	3		0.006
60	swing	4938	4967	0.241667	jump	-0.000666667	Swing	37.497	37.738	0.241	819.762	D16-122 6m	3		0.00866667
	stance	4967	5004	0.308333	jump	-0.0113333	Stance	37.738	38.035	0.297	-	D16-122 6m	3		0.008
10	swing	1592	1621	0.241667	jump	-0.0256667	Swing	11.916	12.132	0.216	735.139	D16-122 6m	4		0
	stance	1621	1647	0.216667	jump	0.0203333	Stance	12.132	12.369	0.237	-	D16-122 6m	4		-0.0256667
11	swing	1647	1674	0.225	walk	-0.003	Swing	12.369	12.591	0.222	760.999	D16-122 6m	4		-0.00533333
	stance	1674	1704	0.25	walk	0.006	Stance	12.591	12.847	0.256	-	D16-122 6m	4		-0.00833333
12	swing	1704	1727	0.191667	walk	-0.00666667	Swing	12.847	13.032	0.185	719.405	D16-122 6m	4		-0.00233333
	stance	1727	1753	0.216667	walk	0.00933333	Stance	13.032	13.258	0.226	-	D16-122 6m	4		-0.009
13	swing	1753	1779	0.216667	looking up	-0.00566667	Swing	13.258	13.469	0.211	724.26	D16-122 6m	4		0.000333333
	stance	1779	1805	0.216667	looking up	0.00233333	Stance	13.469	13.688	0.219	-	D16-122 6m	4		-0.00533333
14	swing	1805	1832	0.225	looking up	-0.031	Swing	13.688	13.882	0.194	650.919	D16-122 6m	4		-0.003
	stance	1832	1860	0.233333	looking up	0.0336667	Stance	13.882	14.149	0.267	-	D16-122 6m	4		-0.034
15	swing	1860	1887	0.225	walk	-0.025	Swing	14.149	14.349	0.2	573.549	D16-122 6m	4		-0.000333333
	stance	1887	1917	0.25	walk	0.024	Stance	14.349	14.623	0.274	-	D16-122 6m	4		-0.0253333
16	swing	1917	1941	0.2	walk	-0.005	Swing	14.623	14.818	0.195	941.014	D16-122 6m	4		-0.00133333
	stance	1941	1978	0.308333	walk	0.00266667	Stance	14.818	15.129	0.311	-	D16-122 6m	4		-0.00633333
17	swing	1978	2000	0.183333	walk	-0.00833333	Swing	15.129	15.304	0.175	974.061	D16-122 6m	4		-0.00366667
	stance	2000	2032	0.266667	walk	0.00933333	Stance	15.304	15.58	0.276	-	D16-122 6m	4		-0.012
18	swing	2032	2053	0.175	walk	0.003	Swing	15.58	15.758	0.178	1073.2	D16-122 6m	4		-0.00266667
	stance	2053	2083	0.25	walk	-0.02	Stance	15.758	15.988	0.23	-	D16-122 6m	4		0.000333333
19	swing	2083	2107	0.2	walk	0.009	Swing	15.988	16.197	0.209	896.318	D16-122 6m	4		-0.0196667
	stance	2107	2130	0.191667	walk	0.0163333	Stance	16.197	16.405	0.208	-	D16-122 6m	4		-0.0106667
20	swing	2130	2159	0.241667	walk	0.00633333	Swing	16.405	16.653	0.248	748.836	D16-122 6m	4		0.00566667
	stance	2159	2184	0.208333	walk	-0.0143333	Stance	16.653	16.847	0.194	-	D16-122 6m	4		0.012
21	swing	2184	2210	0.216667	looking up	-0.00866667	Swing	16.847	17.055	0.208	879.88	D16-122 6m	4		-0.00233333
	stance	2210	2238	0.233333	looking up	0.00466667	Stance	17.055	17.293	0.238	-	D16-122 6m	4		-0.011
22	swing	2238	2265	0.225	walk	0.001	Swing	17.293	17.519	0.226	642.127	D16-122 6m	4		-0.00633333
	stance	2265	2297	0.266667	walk	-0.00666667	Stance	17.519	17.779	0.26	-	D16-122 6m	4		-0.00533333
23	swing	2297	2323	0.216667	looking up	0.00533333	Swing	17.779	18.001	0.222	736.558	D16-122 6m	4		-0.012
	stance	2323	2351	0.233333	looking up	0.00366667	Stance	18.001	18.238	0.237	-	D16-122 6m	4		-0.00666667
24	swing	2351	2380	0.241667	walk	-0.00266667	Swing	18.238	18.477	0.239	667.33	D16-122 6m	4		-0.003
	stance	2380	2410	0.25	walk	0.002	Stance	18.477	18.729	0.252	-	D16-122 6m	4		-0.00566667
25	swing	2410	2440	0.25	walk	-0.004	Swing	18.729	18.975	0.246	631.204	D16-122 6m	4		-0.00366667
	stance	2440	2467	0.225	walk	0.002	Stance	18.975	19.202	0.227	-	D16-122 6m	4		-0.00766667
26	swing	2467	2495	0.233333	walk	-0.00533333	Swing	19.202	19.43	0.228	715.241	D16-122 6m	4		-0.00566667
	stance	2495	2523	0.233333	walk	0.00566667	Stance	19.43	19.669	0.239	-	D16-122 6m	4		-0.011
27	swing	2523	2552	0.241667	walk	-0.00466667	Swing	19.669	19.906	0.237	668.901	D16-122 6m	4		-0.00533333
	stance	2552	2582	0.25	walk	0.006	Stance	19.906	20.162	0.256	-	D16-122 6m	4		-0.01
28	swing	2582	2609	0.225	looking up	-0.025	Swing	20.162	20.362	0.2	606.977	D16-122 6m	4		-0.004
	stance	2609	2639	0.25	looking up	0.026	Stance	20.362	20.638	0.276	-	D16-122 6m	4		-0.029
29	swing	2639	2666	0.225	walk	0.002	Swing	20.638	20.865	0.227	603.118	D16-122 6m	4		-0.003
	stance	2666	2698	0.266667	walk	-0.00866667	Stance	20.865	21.123	0.258	-	D16-122 6m	4		-0.001
30	swing	2698	2724	0.216667	walk	-0.000666667	Swing	21.123	21.339	0.216	740.083	D16-122 6m	4		-0.00966667
	stance	2724	2756	0.266667	walk	0.00233333	Stance	21.339	21.608	0.269	-	D16-122 6m	4		-0.0103333
31	swing	2756	2780	0.2	walk	0.003	Swing	21.608	21.811	0.203	767.547	D16-122 6m	4		-0.008
	stance	2780	2810	0.25	walk	-0.004	Stance	21.811	22.057	0.246	-	D16-122 6m	4		-0.005
32	swing	2810	2836	0.216667	walk	-0.0486667	Swing	22.057	22.225	0.168	796.968	D16-122 6m	4		-0.009
	stance	2836	2864	0.233333	walk	0.0506667	Stance	22.225	22.509	0.284	-	D16-122 6m	4		-0.0576667
33	swing	2864	2890	0.216667	walk	0.00233333	Swing	22.509	22.728	0.219	699.398	D16-122 6m	4		-0.007
	stance	2890	2921	0.258333	walk	0.00266667	Stance	22.728	22.989	0.261	-	D16-122 6m	4		-0.00466667
34	swing	2921	2947	0.216667	walk	-0.00166667	Swing	22.989	23.204	0.215	724.608	D16-122 6m	4		-0.002
	stance	2947	2976	0.241667	walk	-0.000666667	Stance	23.204	23.445	0.241	-	D16-122 6m	4		-0.00366667
35	swing	2976	3001	0.208333	walk	-0.00433333	Swing	23.445	23.649	0.204	799.825	D16-122 6m	4		-0.00433333
	stance	3001	3030	0.241667	walk	0.00833333	Stance	23.649	23.899	0.25	-	D16-122 6m	4		-0.00866667
36	swing	3030	3057	0.225	walk	-0.009	Swing	23.899	24.115	0.216	739.43	D16-122 6m	4		-0.000333333
	stance	3057	3087	0.25	walk	0.003	Stance	24.115	24.368	0.253	-	D16-122 6m	4		-0.00933333
37	swing	3087	3114	0.225	walk	-0.002	Swing	24.368	24.591	0.223	580.774	D16-122 6m	4		-0.00633333
	stance	3114	3141	0.225	walk	0.002	Stance	24.591	24.818	0.227	-	D16-122 6m	4		-0.00833333
38	swing	3141	3169	0.233333	walk	-0.00333333	Swing	24.818	25.048	0.23	698.138	D16-122 6m	4		-0.00633333
	stance	3169	3195	0.216667	walk	0.0123333	Stance	25.048	25.277	0.229	-	D16-122 6m	4		-0.00966667
39	swing	3195	3224	0.241667	walk	-0.0456667	Swing	25.277	25.473	0.196	652.679	D16-122 6m	4		0.00266667
	stance	3224	3252	0.233333	walk	0.0406667	Stance	25.473	25.747	0.274	-	D16-122 6m	4		-0.043
40	swing	3252	3282	0.25	walk	0	Swing	25.747	25.997	0.25	584.896	D16-122 6m	4		-0.00233333
	stance	3282	3311	0.241667	walk	0.000333333	Stance	25.997	26.239	0.242	-	D16-122 6m	4		-0.00233333
41	swing	3311	3339	0.233333	walk	-0.0103333	Swing	26.239	26.462	0.223	670.634	D16-122 6m	4		-0.002
	stance	3339	3371	0.266667	walk	0.00833333	Stance	26.462	26.737	0.275	-	D16-122 6m	4		-0.0123333
42	swing	3371	3397	0.216667	walk	-0.00466667	Swing	26.737	26.949	0.212	827.489	D16-122 6m	4		-0.004
	stance	3397	3426	0.241667	walk	0.00633333	Stance	26.949	27.197	0.248	-	D16-122 6m	4		-0.00866667
43	swing	3426	3452	0.216667	walk	-0.00666667	Swing	27.197	27.407	0.21	703.532	D16-122 6m	4		-0.00233333
	stance	3452	3481	0.241667	walk	0.00533333	Stance	27.407	27.654	0.247	-	D16-122 6m	4		-0.009
44	swing	3481	3508	0.225	walk	-0.004	Swing	27.654	27.875	0.221	687.535	D16-122 6m	4		-0.00366667
	stance	3508	3538	0.25	walk	0.005	Stance	27.875	28.13	0.255	-	D16-122 6m	4		-0.00766667
45	swing	3538	3564	0.216667	walk	-0.0156667	Swing	28.13	28.331	0.201	772.776	D16-122 6m	4		-0.00266667
	stance	3564	3597	0.275	walk	0.012	Stance	28.331	28.618	0.287	-	D16-122 6m	4		-0.0183333
46	swing	3597	3621	0.2	walk	0	Swing	28.618	28.818	0.2	911.057	D16-122 6m	4		-0.00633333
	stance	3621	3654	0.275	walk	0.008	Stance	28.818	29.101	0.283	-	D16-122 6m	4		-0.00633333
47	swing	3654	3680	0.216667	walk	-0.00966667	Swing	29.101	29.308	0.207	967.078	D16-122 6m	4		0.00166667
	stance	3680	3705	0.208333	walk	0.0106667	Stance	29.308	29.527	0.219	-	D16-122 6m	4		-0.008
48	swing	3705	3732	0.225	walk	0.009	Swing	29.527	29.761	0.234	792.242	D16-122 6m	4		0.00266667
	stance	3732	3760	0.233333	walk	-0.0153333	Stance	29.761	29.979	0.218	-	D16-122 6m	4		0.0116667
49	swing	3760	3787	0.225	walk	-0.007	Swing	29.979	30.197	0.218	856.81	D16-122 6m	4		-0.00366667
	stance	3787	3819	0.266667	walk	0.00433333	Stance	30.197	30.468	0.271	-	D16-122 6m	4		-0.0106667
50	swing	3819	3846	0.225	walk	-0.014	Swing	30.468	30.679	0.211	872.383	D16-122 6m	4		-0.00633333
	stance	3846	3878	0.266667	walk	0.0233333	Stance	30.679	30.969	0.29	-	D16-122 6m	4		-0.0203333
51	swing	3878	3907	0.241667	walk	-0.0136667	Swing	30.969	31.197	0.228	724.127	D16-122 6m	4		0.003
	stance	3907	3938	0.258333	walk	0.0116667	Stance	31.197	31.467	0.27	-	D16-122 6m	4		-0.0106667
52	swing	3938	3964	0.216667	walk	-0.00866667	Swing	31.467	31.675	0.208	885.776	D16-122 6m	4		0.001
	stance	3964	3994	0.25	walk	0.004	Stance	31.675	31.929	0.254	-	D16-122 6m	4		-0.00766667
53	swing	3994	4022	0.233333	walk	-0.00633333	Swing	31.929	32.156	0.227	584.221	D16-122 6m	4		-0.00366667
	stance	4022	4049	0.225	walk	0.009	Stance	32.156	32.39	0.234	-	D16-122 6m	4		-0.01
54	swing	4049	4077	0.233333	walk	-0.00633333	Swing	32.39	32.617	0.227	716.462	D16-122 6m	4		-0.001
	stance	4077	4106	0.241667	walk	0.00933333	Stance	32.617	32.868	0.251	-	D16-122 6m	4		-0.00733333
55	swing	4106	4135	0.241667	walk	-0.0126667	Swing	32.868	33.097	0.229	686.202	D16-122 6m	4		0.002
	stance	4135	4166	0.258333	walk	0.00266667	Stance	33.097	33.358	0.261	-	D16-122 6m	4		-0.0106667
56	swing	4166	4194	0.233333	walk	-0.000333333	Swing	33.358	33.591	0.233	611.217	D16-122 6m	4		-0.008
	stance	4194	4223	0.241667	walk	0.00533333	Stance	33.591	33.838	0.247	-	D16-122 6m	4		-0.00833333
57	swing	4223	4252	0.241667	walk	-0.00366667	Swing	33.838	34.076	0.238	672.483	D16-122 6m	4		-0.003
	stance	4252	4281	0.241667	walk	0.00733333	Stance	34.076	34.325	0.249	-	D16-122 6m	4		-0.00666667
5	swing	1946	1970	0.2	looking up	0.021	Swing	10.537	10.758	0.221	529.818	D16-122 9m	1.5		0
	stance	1970	2026	0.466667	looking up	-0.0186667	Stance	10.758	11.206	0.448	-	D16-122 9m	1.5		0.021
6	swing	2026	2055	0.241667	looking up	0.0103333	Swing	11.206	11.458	0.252	574.841	D16-122 9m	1.5		0.00233333
	stance	2055	2112	0.475	looking up	-0.01	Stance	11.458	11.923	0.465	-	D16-122 9m	1.5		0.0126667
7	swing	2112	2139	0.225	walk	0.011	Swing	11.923	12.159	0.236	639.843	D16-122 9m	1.5		0.00266667
	stance	2139	2186	0.391667	walk	-0.00566667	Stance	12.159	12.545	0.386	-	D16-122 9m	1.5		0.0136667
8	swing	2186	2213	0.225	walk	-0.001	Swing	12.545	12.769	0.224	724.818	D16-122 9m	1.5		0.008
	stance	2213	2272	0.491667	walk	0.00133333	Stance	12.769	13.262	0.493	-	D16-122 9m	1.5		0.007
9	swing	2272	2303	0.258333	paw obscured	-0.00433333	Swing	13.262	13.516	0.254	651.612	D16-122 9m	1.5		0.00833333
	stance	2303	2363	0.5	paw obscured	-0.017	Stance	13.516	13.999	0.483	-	D16-122 9m	1.5		0.004
10	swing	2363	2385	0.183333	looking up	0.0326667	Swing	13.999	14.215	0.216	485.773	D16-122 9m	1.5		-0.013
	stance	2385	2450	0.541667	looking up	-0.0196667	Stance	14.215	14.737	0.522	-	D16-122 9m	1.5		0.0196667
11	swing	2450	2473	0.191667	walk	-0.0146667	Swing	14.737	14.914	0.177	550.458	D16-122 9m	1.5		-8.88178e-16
	stance	2473	2540	0.558333	walk	0.0206667	Stance	14.914	15.493	0.579	-	D16-122 9m	1.5		-0.0146667
12	swing	2540	2564	0.2	walk	0.001	Swing	15.493	15.694	0.201	616.922	D16-122 9m	1.5		0.006
	stance	2564	2624	0.5	walk	-0.005	Stance	15.694	16.189	0.495	-	D16-122 9m	1.5		0.007
13	swing	2624	2652	0.233333	walk	0.00366667	Swing	16.189	16.426	0.237	693.394	D16-122 9m	1.5		0.002
	stance	2652	2705	0.441667	walk	-0.00166667	Stance	16.426	16.866	0.44	-	D16-122 9m	1.5		0.00566667
14	swing	2705	2738	0.275	looking up	0.053	Swing	16.866	17.194	0.328	603.158	D16-122 9m	1.5		0.004
	stance	2738	2825	0.725	looking up	-0.081	Stance	17.194	17.838	0.644	-	D16-122 9m	1.5		0.057
15	swing	3668	3693	0.208333	walk	0.00166667	Swing	24.897	25.107	0.21	744.046	D16-122 9m	1.5		0.01
	stance	3693	3751	0.483333	walk	-0.00733333	Stance	25.107	25.583	0.476	-	D16-122 9m	1.5		0.0116667
16	swing	3751	3781	0.25	walk	0.004	Swing	25.583	25.837	0.254	587.586	D16-122 9m	1.5		0.00433333
	stance	3781	3850	0.575	walk	-0.006	Stance	25.837	26.406	0.569	-	D16-122 9m	1.5		0.00833333
17	swing	3850	3875	0.208333	walk	0.0126667	Swing	26.406	26.627	0.221	678.702	D16-122 9m	1.5		0.00233333
	stance	3875	3943	0.566667	walk	-0.00766667	Stance	26.627	27.186	0.559	-	D16-122 9m	1.5		0.015
18	swing	3943	3969	0.216667	walk	0.0133333	Swing	27.186	27.416	0.23	575.437	D16-122 9m	1.5		0.00733333
	stance	3969	4043	0.616667	walk	-0.0136667	Stance	27.416	28.019	0.603	-	D16-122 9m	1.5		0.0206667
19	swing	4043	4072	0.241667	walk	-0.00266667	Swing	28.019	28.258	0.239	695.646	D16-122 9m	1.5		0.007
	stance	4072	4130	0.483333	walk	-0.00133333	Stance	28.258	28.74	0.482	-	D16-122 9m	1.5		0.00433333
20	swing	4130	4162	0.266667	walk	0.00933333	Swing	28.74	29.016	0.276	726.961	D16-122 9m	1.5		0.003
	stance	4162	4226	0.533333	walk	-0.0123333	Stance	29.016	29.537	0.521	-	D16-122 9m	1.5		0.0123333
21	swing	4226	4256	0.25	walk	0.017	Swing	29.537	29.804	0.267	545.74	D16-122 9m	1.5		0
	stance	4256	4312	0.466667	walk	-0.00766667	Stance	29.804	30.263	0.459	-	D16-122 9m	1.5		0.017
22	swing	4312	4341	0.241667	walk	0.0313333	Swing	30.263	30.536	0.273	684.848	D16-122 9m	1.5		0.00933333
	stance	4341	4410	0.575	walk	-0.033	Stance	30.536	31.078	0.542	-	D16-122 9m	1.5		0.0406667
23	swing	4410	4438	0.233333	walk	-0.0113333	Swing	31.078	31.3	0.222	657.469	D16-122 9m	1.5		0.00766667
	stance	4438	4526	0.733333	walk	0.00866667	Stance	31.3	32.042	0.742	-	D16-122 9m	1.5		-0.00366667
24	swing	4526	4550	0.2	sniffing ground	0.024	Swing	32.042	32.266	0.224	722.737	D16-122 9m	1.5		0.005
	stance	4550	4589	0.325	sniffing ground	-0.021	Stance	32.266	32.57	0.304	-	D16-122 9m	1.5		0.029
25	swing	4589	4619	0.25	hit gate	-0.004	Swing	32.57	32.816	0.246	936.734	D16-122 9m	1.5		0.008
	stance	4619	4689	0.583333	hit gate	0.00766667	Stance	32.816	33.407	0.591	-	D16-122 9m	1.5		0.004
26	swing	4689	4716	0.225	walk	0.001	Swing	33.407	33.633	0.226	713.931	D16-122 9m	1.5		0.0116667
	stance	4716	4775	0.491667	walk	-0.00866667	Stance	33.633	34.116	0.483	-	D16-122 9m	1.5		0.0126667
27	swing	4775	4807	0.266667	walk	0.0153333	Swing	34.116	34.398	0.282	598.739	D16-122 9m	1.5		0.004
	stance	4807	4879	0.6	walk	-0.014	Stance	34.398	34.984	0.586	-	D16-122 9m	1.5		0.0193333
28	swing	4879	4906	0.225	walk	-0.001	Swing	34.984	35.208	0.224	653.317	D16-122 9m	1.5		0.00533333
	stance	4906	4972	0.55	walk	0	Stance	35.208	35.758	0.55	-	D16-122 9m	1.5		0.00433333
29	swing	4972	5000	0.233333	walk	0.00466667	Swing	35.758	35.996	0.238	615.53	D16-122 9m	1.5		0.00433333
	stance	5000	5068	0.566667	walk	-0.00666667	Stance	35.996	36.556	0.56	-	D16-122 9m	1.5		0.009
30	swing	5068	5097	0.241667	walk	0.00933333	Swing	36.556	36.807	0.251	522.698	D16-122 9m	1.5		0.00233333
	stance	5097	5164	0.558333	walk	-0.0183333	Stance	36.807	37.347	0.54	-	D16-122 9m	1.5		0.0116667
31	swing	5164	5192	0.233333	walk	0.0266667	Swing	37.347	37.607	0.26	460.715	D16-122 9m	1.5		-0.00666667
	stance	5192	5261	0.575	walk	-0.024	Stance	37.607	38.158	0.551	-	D16-122 9m	1.5		0.02
32	swing	5261	5288	0.225	walk	0.019	Swing	38.158	38.402	0.244	510.596	D16-122 9m	1.5		-0.004
	stance	5288	5353	0.541667	walk	-0.0146667	Stance	38.402	38.929	0.527	-	D16-122 9m	1.5		0.015
33	swing	5353	5378	0.208333	walk	0.0106667	Swing	38.929	39.148	0.219	604.151	D16-122 9m	1.5		0.000333333
	stance	5378	5445	0.558333	walk	-0.0123333	Stance	39.148	39.694	0.546	-	D16-122 9m	1.5		0.011
34	swing	5445	5472	0.225	walk	0.049	Swing	39.694	39.968	0.274	560.71	D16-122 9m	1.5		-0.00133333
	stance	5472	5530	0.483333	walk	-0.0383333	Stance	39.968	40.413	0.445	-	D16-122 9m	1.5		0.0476667
35	swing	5530	5561	0.258333	walk	-0.0123333	Swing	40.413	40.659	0.246	607.001	D16-122 9m	1.5		0.00933333
	stance	5561	5617	0.466667	walk	0.0123333	Stance	40.659	41.138	0.479	-	D16-122 9m	1.5		-0.003
36	swing	5617	5651	0.283333	walk	0.00366667	Swing	41.138	41.425	0.287	649.394	D16-122 9m	1.5		0.00933333
	stance	5651	5719	0.566667	walk	-0.0136667	Stance	41.425	41.978	0.553	-	D16-122 9m	1.5		0.013
37	swing	5719	5748	0.241667	looking up	0.0163333	Swing	41.978	42.236	0.258	560.964	D16-122 9m	1.5		-0.000666667
	stance	5748	5809	0.508333	looking up	-0.0133333	Stance	42.236	42.731	0.495	-	D16-122 9m	1.5		0.0156667
38	swing	5809	5833	0.2	walk	0.003	Swing	42.731	42.934	0.203	702.205	D16-122 9m	1.5		0.00233333
	stance	5833	5886	0.441667	walk	0.00133333	Stance	42.934	43.377	0.443	-	D16-122 9m	1.5		0.00533333
39	swing	5886	5917	0.258333	walk	0.00966667	Swing	43.377	43.645	0.268	624.599	D16-122 9m	1.5		0.00666667
	stance	5917	6001	0.7	walk	-0.011	Stance	43.645	44.334	0.689	-	D16-122 9m	1.5		0.0163333
40	swing	6001	6024	0.191667	looking up	0.0143333	Swing	44.334	44.54	0.206	606.577	D16-122 9m	1.5		0.00533333
	stance	6024	6084	0.5	looking up	-0.018	Stance	44.54	45.022	0.482	-	D16-122 9m	1.5		0.0196667
41	swing	6084	6113	0.241667	walk	0.0113333	Swing	45.022	45.275	0.253	644.021	D16-122 9m	1.5		0.00166667
	stance	6113	6178	0.541667	walk	-0.0336667	Stance	45.275	45.783	0.508	-	D16-122 9m	1.5		0.013
42	swing	6178	6198	0.166667	looking down	0.0393333	Swing	45.783	45.989	0.206	396.231	D16-122 9m	1.5		-0.0206667
	stance	6198	6276	0.65	looking down	-0.006	Stance	45.989	46.633	0.644	-	D16-122 9m	1.5		0.0186667
43	swing	6276	6299	0.191667	paw obscured	0.0193333	Swing	46.633	46.844	0.211	843.403	D16-122 9m	1.5		0.0126667
	stance	6299	6363	0.533333	paw obscured	-0.0273333	Stance	46.844	47.35	0.506	-	D16-122 9m	1.5		0.032
44	swing	6363	6389	0.216667	walk	0.0163333	Swing	47.35	47.583	0.233	722.991	D16-122 9m	1.5		0.00466667
	stance	6389	6462	0.608333	walk	-0.0273333	Stance	47.583	48.164	0.581	-	D16-122 9m	1.5		0.021
45	swing	6462	6489	0.225	looking left	0.016	Swing	48.164	48.405	0.241	770.55	D16-122 9m	1.5		-0.00633333
	stance	6489	6536	0.391667	looking left	-0.0126667	Stance	48.405	48.784	0.379	-	D16-122 9m	1.5		0.00966667
46	swing	6536	6559	0.191667	walk	0.0103333	Swing	48.784	48.986	0.202	620.244	D16-122 9m	1.5		-0.003
	stance	6559	6621	0.516667	walk	-0.00466667	Stance	48.986	49.498	0.512	-	D16-122 9m	1.5		0.00733333
47	swing	6621	6646	0.208333	walk	0.0106667	Swing	49.498	49.717	0.219	752.183	D16-122 9m	1.5		0.00266667
	stance	6646	6715	0.575	walk	-0.008	Stance	49.717	50.284	0.567	-	D16-122 9m	1.5		0.0133333
48	swing	6715	6742	0.225	walk	0.011	Swing	50.284	50.52	0.236	657.739	D16-122 9m	1.5		0.00533333
	stance	6742	6799	0.475	walk	-0.003	Stance	50.52	50.992	0.472	-	D16-122 9m	1.5		0.0163333
49	swing	6799	6827	0.233333	walk	-0.00533333	Swing	50.992	51.22	0.228	711.545	D16-122 9m	1.5		0.0133333
	stance	6827	6882	0.458333	walk	-0.00533333	Stance	51.22	51.673	0.453	-	D16-122 9m	1.5		0.008
50	swing	6882	6909	0.225	walk	0.007	Swing	51.673	51.905	0.232	702.283	D16-122 9m	1.5		0.00266667
	stance	6909	6979	0.583333	walk	-0.0103333	Stance	51.905	52.478	0.573	-	D16-122 9m	1.5		0.00966667
51	swing	6979	7007	0.233333	walk	0.0136667	Swing	52.478	52.725	0.247	565.293	D16-122 9m	1.5		-0.000666667
	stance	7007	7070	0.525	walk	-0.003	Stance	52.725	53.247	0.522	-	D16-122 9m	1.5		0.013
52	swing	7070	7104	0.283333	walk	0.00366667	Swing	53.247	53.534	0.287	574.598	D16-122 9m	1.5		0.01
	stance	7104	7171	0.558333	walk	-0.00533333	Stance	53.534	54.087	0.553	-	D16-122 9m	1.5		0.0136667
53	swing	7171	7199	0.233333	walk	0.0136667	Swing	54.087	54.334	0.247	548.437	D16-122 9m	1.5		0.00833333
	stance	7199	7275	0.633333	walk	-0.0133333	Stance	54.334	54.954	0.62	-	D16-122 9m	1.5		0.022
54	swing	7275	7301	0.216667	walk	-0.00566667	Swing	54.954	55.165	0.211	758.7	D16-122 9m	1.5		0.00866667
	stance	7301	7348	0.391667	walk	0.00233333	Stance	55.165	55.559	0.394	-	D16-122 9m	1.5		0.003
55	swing	7348	7373	0.208333	hit gate	0.0726667	Swing	55.559	55.84	0.281	595.027	D16-122 9m	1.5		0.00533333
	stance	7373	7436	0.525	hit gate	-0.071	Stance	55.84	56.294	0.454	-	D16-122 9m	1.5		0.078
56	swing	7436	7461	0.208333	hit gate	-0.00133333	Swing	56.294	56.501	0.207	708.961	D16-122 9m	1.5		0.007
	stance	7461	7519	0.483333	hit gate	0.00166667	Stance	56.501	56.986	0.485	-	D16-122 9m	1.5		0.00566667
57	swing	7519	7544	0.208333	stopped	0.0436667	Swing	56.986	57.238	0.252	549.556	D16-122 9m	1.5		0.00733333
	stance	7544	7633	0.741667	stopped	-0.0546667	Stance	57.238	57.925	0.687	-	D16-122 9m	1.5		0.051
58	swing	7633	7665	0.266667	walk	0.0113333	Swing	57.925	58.203	0.278	415.708	D16-122 9m	1.5		-0.00366667
	stance	7665	7726	0.508333	walk	0.00266667	Stance	58.203	58.714	0.511	-	D16-122 9m	1.5		0.00766667
59	swing	7726	7756	0.25	walk	0	Swing	58.714	58.964	0.25	585.188	D16-122 9m	1.5		0.0103333
	stance	7756	7818	0.516667	walk	-0.00266667	Stance	58.964	59.478	0.514	-	D16-122 9m	1.5		0.0103333
60	swing	7818	7846	0.233333	walk	0.0106667	Swing	59.478	59.722	0.244	582.967	D16-122 9m	1.5		0.00766667
	stance	7846	7915	0.575	walk	-0.01	Stance	59.722	60.287	0.565	-	D16-122 9m	1.5		0.0183333
7	swing	1529	1555	0.216667	walk	0.0113333	Swing	11.267	11.495	0.228	606.282	D16-122 9m	2		0
	stance	1555	1605	0.416667	walk	-0.00666667	Stance	11.495	11.905	0.41	-	D16-122 9m	2		0.0113333
8	swing	1605	1630	0.208333	walk	0.00166667	Swing	11.905	12.115	0.21	787.086	D16-122 9m	2		0.00466667
	stance	1630	1678	0.4	walk	-0.004	Stance	12.115	12.511	0.396	-	D16-122 9m	2		0.00633333
9	swing	1678	1701	0.191667	walk	0.0273333	Swing	12.511	12.73	0.219	777.413	D16-122 9m	2		0.00233333
	stance	1701	1763	0.516667	walk	-0.0226667	Stance	12.73	13.224	0.494	-	D16-122 9m	2		0.0296667
10	swing	1763	1791	0.233333	walk	0.00866667	Swing	13.224	13.466	0.242	678.701	D16-122 9m	2		0.007
	stance	1791	1854	0.525	walk	-0.008	Stance	13.466	13.983	0.517	-	D16-122 9m	2		0.0156667
11	swing	1854	1879	0.208333	walk	-0.00533333	Swing	13.983	14.186	0.203	786.091	D16-122 9m	2		0.00766667
	stance	1879	1932	0.441667	walk	0.00133333	Stance	14.186	14.629	0.443	-	D16-122 9m	2		0.00233333
12	swing	1932	1961	0.241667	walk	0.00333333	Swing	14.629	14.874	0.245	665.292	D16-122 9m	2		0.00366667
	stance	1961	2016	0.458333	walk	-0.00733333	Stance	14.874	15.325	0.451	-	D16-122 9m	2		0.007
13	swing	2016	2043	0.225	walk	-0.003	Swing	15.325	15.547	0.222	698.85	D16-122 9m	2		-0.000333333
	stance	2043	2095	0.433333	walk	0.00866667	Stance	15.547	15.989	0.442	-	D16-122 9m	2		-0.00333333
14	swing	2095	2121	0.216667	walk	0.00233333	Swing	15.989	16.208	0.219	665.901	D16-122 9m	2		0.00533333
	stance	2121	2170	0.408333	walk	-0.00133333	Stance	16.208	16.615	0.407	-	D16-122 9m	2		0.00766667
15	swing	2170	2196	0.216667	walk	0.0273333	Swing	16.615	16.859	0.244	675.725	D16-122 9m	2		0.00633333
	stance	2196	2257	0.508333	walk	-0.0313333	Stance	16.859	17.336	0.477	-	D16-122 9m	2		0.0336667
16	swing	2257	2281	0.2	walk	0.013	Swing	17.336	17.549	0.213	724.896	D16-122 9m	2		0.00233333
	stance	2281	2334	0.441667	walk	-0.00866667	Stance	17.549	17.982	0.433	-	D16-122 9m	2		0.0153333
17	swing	2334	2363	0.241667	walk	-0.00166667	Swing	17.982	18.222	0.24	834.62	D16-122 9m	2		0.00666667
	stance	2363	2413	0.416667	walk	0.00633333	Stance	18.222	18.645	0.423	-	D16-122 9m	2		0.005
18	swing	2413	2450	0.308333	walk	-0.00433333	Swing	18.645	18.949	0.304	668.244	D16-122 9m	2		0.0113333
	stance	2450	2498	0.4	walk	-0.009	Stance	18.949	19.34	0.391	-	D16-122 9m	2		0.007
19	swing	2498	2521	0.191667	hit gate	0.00533333	Swing	19.34	19.537	0.197	838.099	D16-122 9m	2		-0.002
	stance	2521	2559	0.316667	hit gate	0.00533333	Stance	19.537	19.859	0.322	-	D16-122 9m	2		0.00333333
20	swing	2559	2585	0.216667	hit gate	-0.00466667	Swing	19.859	20.071	0.212	729.137	D16-122 9m	2		0.00866667
	stance	2585	2635	0.416667	hit gate	-0.00866667	Stance	20.071	20.479	0.408	-	D16-122 9m	2		0.004
21	swing	2635	2663	0.233333	hit gate	0.0336667	Swing	20.479	20.746	0.267	510.126	D16-122 9m	2		-0.00466667
	stance	2663	2711	0.4	hit gate	-0.032	Stance	20.746	21.114	0.368	-	D16-122 9m	2		0.029
22	swing	2711	2732	0.175	hit gate	0.075	Swing	21.114	21.364	0.25	717.487	D16-122 9m	2		-0.003
	stance	2732	2814	0.683333	hit gate	-0.0543333	Stance	21.364	21.993	0.629	-	D16-122 9m	2		0.072
23	swing	2814	2856	0.35	half step	-0.015	Swing	21.993	22.328	0.335	308.384	D16-122 9m	2		0.0176667
	stance	2856	2884	0.233333	half step	0.00866667	Stance	22.328	22.57	0.242	-	D16-122 9m	2		0.00266667
24	swing	2884	2911	0.225	walk	-0.009	Swing	22.57	22.786	0.216	829.505	D16-122 9m	2		0.0113333
	stance	2911	2960	0.408333	walk	0.00166667	Stance	22.786	23.196	0.41	-	D16-122 9m	2		0.00233333
25	swing	2960	2993	0.275	walk	-0.002	Swing	23.196	23.469	0.273	499.974	D16-122 9m	2		0.004
	stance	2993	3044	0.425	walk	-0.007	Stance	23.469	23.887	0.418	-	D16-122 9m	2		0.002
26	swing	3044	3075	0.258333	walk	0.0106667	Swing	23.887	24.156	0.269	691.7	D16-122 9m	2		-0.005
	stance	3075	3123	0.4	walk	-0.005	Stance	24.156	24.551	0.395	-	D16-122 9m	2		0.00566667
27	swing	3123	3148	0.208333	walk	0.00966667	Swing	24.551	24.769	0.218	672.822	D16-122 9m	2		0.000666667
	stance	3148	3209	0.508333	walk	-0.0173333	Stance	24.769	25.26	0.491	-	D16-122 9m	2		0.0103333
28	swing	3209	3234	0.208333	walk	0.00466667	Swing	25.26	25.473	0.213	685.784	D16-122 9m	2		-0.007
	stance	3234	3275	0.341667	walk	0.00533333	Stance	25.473	25.82	0.347	-	D16-122 9m	2		-0.00233333
29	swing	3275	3303	0.233333	walk	0.00366667	Swing	25.82	26.057	0.237	690.208	D16-122 9m	2		0.003
	stance	3303	3346	0.358333	walk	-0.00333333	Stance	26.057	26.412	0.355	-	D16-122 9m	2		0.00666667
30	swing	3346	3372	0.216667	looking up	-0.0136667	Swing	26.412	26.615	0.203	683.652	D16-122 9m	2		0.00333333
	stance	3372	3438	0.55	looking up	0.005	Stance	26.615	27.17	0.555	-	D16-122 9m	2		-0.0103333
31	swing	3438	3461	0.191667	looking up	0.0813333	Swing	27.17	27.443	0.273	587.058	D16-122 9m	2		-0.00533333
	stance	3461	3523	0.516667	looking up	-0.0806667	Stance	27.443	27.879	0.436	-	D16-122 9m	2		0.076
32	swing	3523	3550	0.225	walk	0.005	Swing	27.879	28.109	0.23	657.326	D16-122 9m	2		-0.00466667
	stance	3550	3597	0.391667	walk	0.00933333	Stance	28.109	28.51	0.401	-	D16-122 9m	2		0.000333333
33	swing	3597	3622	0.208333	walk	-0.00133333	Swing	28.51	28.717	0.207	698.706	D16-122 9m	2		0.00966667
	stance	3622	3669	0.391667	walk	-0.00466667	Stance	28.717	29.104	0.387	-	D16-122 9m	2		0.00833333
34	swing	3669	3694	0.208333	walk	0.00466667	Swing	29.104	29.317	0.213	706.246	D16-122 9m	2		0.00366667
	stance	3694	3743	0.408333	walk	-0.00933333	Stance	29.317	29.716	0.399	-	D16-122 9m	2		0.00833333
35	swing	3743	3770	0.225	walk	0.006	Swing	29.716	29.947	0.231	653.066	D16-122 9m	2		-0.001
	stance	3770	3831	0.508333	walk	-0.00633333	Stance	29.947	30.449	0.502	-	D16-122 9m	2		0.005
36	swing	3831	3857	0.216667	walk	0.00333333	Swing	30.449	30.669	0.22	584.853	D16-122 9m	2		-0.00133333
	stance	3857	3905	0.4	walk	0.002	Stance	30.669	31.071	0.402	-	D16-122 9m	2		0.002
37	swing	3905	3935	0.25	walk	-0.022	Swing	31.071	31.299	0.228	663.006	D16-122 9m	2		0.004
	stance	3935	3985	0.416667	walk	0.0193333	Stance	31.299	31.735	0.436	-	D16-122 9m	2		-0.018
38	swing	3985	4013	0.233333	walk	0.000666667	Swing	31.735	31.969	0.234	597.012	D16-122 9m	2		0.00133333
	stance	4013	4078	0.541667	walk	0.000333333	Stance	31.969	32.511	0.542	-	D16-122 9m	2		0.002
39	swing	4078	4102	0.2	looking up	-0.004	Swing	32.511	32.707	0.196	634.975	D16-122 9m	2		0.00233333
	stance	4102	4168	0.55	looking up	0.001	Stance	32.707	33.258	0.551	-	D16-122 9m	2		-0.00166667
40	swing	4168	4199	0.258333	looking up	0.0116667	Swing	33.258	33.528	0.27	593.952	D16-122 9m	2		-0.000666667
	stance	4199	4244	0.375	looking up	-0.006	Stance	33.528	33.897	0.369	-	D16-122 9m	2		0.011
41	swing	4244	4266	0.183333	walk	-0.0163333	Swing	33.897	34.064	0.167	854.645	D16-122 9m	2		0.005
	stance	4266	4307	0.341667	walk	0.0233333	Stance	34.064	34.429	0.365	-	D16-122 9m	2		-0.0113333
42	swing	4307	4331	0.2	walk	-0.007	Swing	34.429	34.622	0.193	863.265	D16-122 9m	2		0.012
	stance	4331	4373	0.35	walk	-0.001	Stance	34.622	34.971	0.349	-	D16-122 9m	2		0.005
43	swing	4373	4399	0.216667	walk	-0.00366667	Swing	34.971	35.184	0.213	768.787	D16-122 9m	2		0.004
	stance	4399	4450	0.425	walk	-0.001	Stance	35.184	35.608	0.424	-	D16-122 9m	2		0.000333333
44	swing	4450	4477	0.225	walk	0.002	Swing	35.608	35.835	0.227	636.773	D16-122 9m	2		-0.000666667
	stance	4477	4538	0.508333	walk	0.00566667	Stance	35.835	36.349	0.514	-	D16-122 9m	2		0.00133333
45	swing	4538	4566	0.233333	walk	-0.0133333	Swing	36.349	36.569	0.22	529.849	D16-122 9m	2		0.007
	stance	4566	4615	0.408333	walk	0.00666667	Stance	36.569	36.984	0.415	-	D16-122 9m	2		-0.00633333
46	swing	4615	4641	0.216667	walk	0.00633333	Swing	36.984	37.207	0.223	679.463	D16-122 9m	2		0.000333333
	stance	4641	4698	0.475	walk	-0.002	Stance	37.207	37.68	0.473	-	D16-122 9m	2		0.00666667
47	swing	4698	4730	0.266667	walk	0.000333333	Swing	37.68	37.947	0.267	586.06	D16-122 9m	2		0.00466667
	stance	4730	4788	0.483333	walk	-0.00533333	Stance	37.947	38.425	0.478	-	D16-122 9m	2		0.005
48	swing	4788	4814	0.216667	walk	0.00533333	Swing	38.425	38.647	0.222	675.067	D16-122 9m	2		-0.000333333
	stance	4814	4868	0.45	walk	-0.007	Stance	38.647	39.09	0.443	-	D16-122 9m	2		0.005
49	swing	4868	4896	0.233333	walk	0.00266667	Swing	39.09	39.326	0.236	613.785	D16-122 9m	2		-0.002
	stance	4896	4954	0.483333	walk	-0.00233333	Stance	39.326	39.807	0.481	-	D16-122 9m	2		0.000666667
50	swing	4954	4982	0.233333	walk	-0.00833333	Swing	39.807	40.032	0.225	576.35	D16-122 9m	2		-0.00166667
	stance	4982	5040	0.483333	walk	0.0146667	Stance	40.032	40.53	0.498	-	D16-122 9m	2		-0.01
51	swing	5040	5068	0.233333	walk	0.00866667	Swing	40.53	40.772	0.242	607.527	D16-122 9m	2		0.00466667
	stance	5068	5119	0.425	walk	-0.009	Stance	40.772	41.188	0.416	-	D16-122 9m	2		0.0133333
52	swing	5119	5147	0.233333	walk	0.00366667	Swing	41.188	41.425	0.237	794.625	D16-122 9m	2		0.00433333
	stance	5147	5205	0.483333	walk	-0.00833333	Stance	41.425	41.9	0.475	-	D16-122 9m	2		0.008
53	swing	5205	5239	0.283333	walk	0.00266667	Swing	41.9	42.186	0.286	481.378	D16-122 9m	2		-0.000333333
	stance	5239	5289	0.416667	walk	-0.00266667	Stance	42.186	42.6	0.414	-	D16-122 9m	2		0.00233333
8	swing	1568	1593	0.208333	walk	0.00666667	Swing	11.961	12.176	0.215	563.044	D16-122 9m	2.5		0
	stance	1593	1638	0.375	walk	0.001	Stance	12.176	12.552	0.376	-	D16-122 9m	2.5		0.00666667
9	swing	1638	1665	0.225	walk	0	Swing	12.552	12.777	0.225	675.07	D16-122 9m	2.5		0.00766667
	stance	1665	1701	0.3	walk	0.003	Stance	12.777	13.08	0.303	-	D16-122 9m	2.5		0.00766667
10	swing	1701	1727	0.216667	walk	0.00233333	Swing	13.08	13.299	0.219	792.907	D16-122 9m	2.5		0.0106667
	stance	1727	1761	0.283333	walk	-0.00433333	Stance	13.299	13.578	0.279	-	D16-122 9m	2.5		0.013
11	swing	1761	1789	0.233333	walk	-0.00433333	Swing	13.578	13.807	0.229	768.366	D16-122 9m	2.5		0.00866667
	stance	1789	1832	0.358333	walk	0.00366667	Stance	13.807	14.169	0.362	-	D16-122 9m	2.5		0.00433333
12	swing	1832	1858	0.216667	walk	0.00333333	Swing	14.169	14.389	0.22	663.948	D16-122 9m	2.5		0.008
	stance	1858	1913	0.458333	walk	-0.00733333	Stance	14.389	14.84	0.451	-	D16-122 9m	2.5		0.0113333
13	swing	1913	1935	0.183333	walk	0.0356667	Swing	14.84	15.059	0.219	665.123	D16-122 9m	2.5		0.004
	stance	1935	1987	0.433333	walk	-0.0353333	Stance	15.059	15.457	0.398	-	D16-122 9m	2.5		0.0396667
14	swing	1987	2016	0.241667	walk	0.00533333	Swing	15.457	15.704	0.247	624.868	D16-122 9m	2.5		0.00433333
	stance	2016	2063	0.391667	walk	-0.00666667	Stance	15.704	16.089	0.385	-	D16-122 9m	2.5		0.00966667
15	swing	2063	2088	0.208333	walk	0.00366667	Swing	16.089	16.301	0.212	735.96	D16-122 9m	2.5		0.003
	stance	2088	2130	0.35	walk	-0.013	Stance	16.301	16.638	0.337	-	D16-122 9m	2.5		0.00666667
16	swing	2130	2155	0.208333	walk	0.0206667	Swing	16.638	16.867	0.229	513.853	D16-122 9m	2.5		-0.00633333
	stance	2155	2197	0.35	walk	0	Stance	16.867	17.217	0.35	-	D16-122 9m	2.5		0.0143333
17	swing	2197	2223	0.216667	walk	-0.00766667	Swing	17.217	17.426	0.209	794.868	D16-122 9m	2.5		0.0143333
	stance	2223	2263	0.333333	walk	-0.00133333	Stance	17.426	17.758	0.332	-	D16-122 9m	2.5		0.00666667
18	swing	2263	2290	0.225	walk	-0.004	Swing	17.758	17.979	0.221	767.943	D16-122 9m	2.5		0.00533333
	stance	2290	2334	0.366667	walk	0.00333333	Stance	17.979	18.349	0.37	-	D16-122 9m	2.5		0.00133333
19	swing	2334	2363	0.241667	walk	0.000333333	Swing	18.349	18.591	0.242	717.624	D16-122 9m	2.5		0.00466667
	stance	2363	2410	0.391667	walk	0.0123333	Stance	18.591	18.995	0.404	-	D16-122 9m	2.5		0.005
20	swing	2410	2442	0.266667	looking left	-0.00566667	Swing	18.995	19.256	0.261	679.745	D16-122 9m	2.5		0.0173333
	stance	2442	2489	0.391667	looking left	-0.00766667	Stance	19.256	19.64	0.384	-	D16-122 9m	2.5		0.0116667
21	swing	2489	2518	0.241667	looking left	0.00533333	Swing	19.64	19.887	0.247	651.299	D16-122 9m	2.5		0.004
	stance	2518	2563	0.375	looking left	-0.002	Stance	19.887	20.26	0.373	-	D16-122 9m	2.5		0.00933333
22	swing	2563	2590	0.225	walk	0.003	Swing	20.26	20.488	0.228	721.563	D16-122 9m	2.5		0.00733333
	stance	2590	2627	0.308333	walk	0.00366667	Stance	20.488	20.8	0.312	-	D16-122 9m	2.5		0.0103333
23	swing	2627	2654	0.225	walk	-0.008	Swing	20.8	21.017	0.217	736.534	D16-122 9m	2.5		0.014
	stance	2654	2685	0.258333	walk	0.00266667	Stance	21.017	21.278	0.261	-	D16-122 9m	2.5		0.006
24	swing	2685	2712	0.225	walk	-0.055	Swing	21.278	21.448	0.17	647.02	D16-122 9m	2.5		0.00866667
	stance	2712	2758	0.383333	walk	0.0566667	Stance	21.448	21.888	0.44	-	D16-122 9m	2.5		-0.0463333
25	swing	2758	2783	0.208333	looking up	0.00166667	Swing	21.888	22.098	0.21	598.078	D16-122 9m	2.5		0.0103333
	stance	2783	2834	0.425	looking up	-0.015	Stance	22.098	22.508	0.41	-	D16-122 9m	2.5		0.012
26	swing	2834	2864	0.25	looking up	0.018	Swing	22.508	22.776	0.268	507.184	D16-122 9m	2.5		-0.003
	stance	2864	2911	0.391667	looking up	-0.00866667	Stance	22.776	23.159	0.383	-	D16-122 9m	2.5		0.015
27	swing	2911	2937	0.216667	walk	-0.000666667	Swing	23.159	23.375	0.216	686.856	D16-122 9m	2.5		0.00633333
	stance	2937	2973	0.3	walk	0.011	Stance	23.375	23.686	0.311	-	D16-122 9m	2.5		0.00566667
28	swing	2973	3000	0.225	walk	-0.006	Swing	23.686	23.905	0.219	753.563	D16-122 9m	2.5		0.0166667
	stance	3000	3032	0.266667	walk	0.00333333	Stance	23.905	24.175	0.27	-	D16-122 9m	2.5		0.0106667
29	swing	3032	3058	0.216667	hit gate	0.00733333	Swing	24.175	24.399	0.224	540.835	D16-122 9m	2.5		0.014
	stance	3058	3099	0.341667	hit gate	-0.0146667	Stance	24.399	24.726	0.327	-	D16-122 9m	2.5		0.0213333
30	swing	3099	3125	0.216667	walk	0.00133333	Swing	24.726	24.944	0.218	630.507	D16-122 9m	2.5		0.00666667
	stance	3125	3192	0.558333	walk	-0.0133333	Stance	24.944	25.489	0.545	-	D16-122 9m	2.5		0.008
31	swing	3192	3217	0.208333	looking up	0.0176667	Swing	25.489	25.715	0.226	525.341	D16-122 9m	2.5		-0.00533333
	stance	3217	3261	0.366667	looking up	-0.00466667	Stance	25.715	26.077	0.362	-	D16-122 9m	2.5		0.0123333
32	swing	3261	3289	0.233333	looking up	0.00866667	Swing	26.077	26.319	0.242	468.518	D16-122 9m	2.5		0.00766667
	stance	3289	3332	0.358333	looking up	-0.0113333	Stance	26.319	26.666	0.347	-	D16-122 9m	2.5		0.0163333
33	swing	3332	3361	0.241667	walk	0.0603333	Swing	26.666	26.968	0.302	604.122	D16-122 9m	2.5		0.005
	stance	3361	3406	0.375	walk	-0.056	Stance	26.968	27.287	0.319	-	D16-122 9m	2.5		0.0653333
34	swing	3406	3432	0.216667	walk	0.00333333	Swing	27.287	27.507	0.22	734.241	D16-122 9m	2.5		0.00933333
	stance	3432	3468	0.3	walk	0	Stance	27.507	27.807	0.3	-	D16-122 9m	2.5		0.0126667
35	swing	3468	3494	0.216667	walk	-0.000666667	Swing	27.807	28.023	0.216	876.689	D16-122 9m	2.5		0.0126667
	stance	3494	3526	0.266667	walk	0.00333333	Stance	28.023	28.293	0.27	-	D16-122 9m	2.5		0.012
36	swing	3526	3554	0.233333	walk	-0.000333333	Swing	28.293	28.526	0.233	695.095	D16-122 9m	2.5		0.0153333
	stance	3554	3600	0.383333	walk	-0.0143333	Stance	28.526	28.895	0.369	-	D16-122 9m	2.5		0.015
37	swing	3600	3628	0.233333	walk	0.00666667	Swing	28.895	29.135	0.24	570.418	D16-122 9m	2.5		0.000666667
	stance	3628	3678	0.416667	walk	0.00133333	Stance	29.135	29.553	0.418	-	D16-122 9m	2.5		0.00733333
38	swing	3678	3707	0.241667	walk	-0.00166667	Swing	29.553	29.793	0.24	662.928	D16-122 9m	2.5		0.00866667
	stance	3707	3747	0.333333	walk	0.000666667	Stance	29.793	30.127	0.334	-	D16-122 9m	2.5		0.007
39	swing	3747	3774	0.225	walk	-0.001	Swing	30.127	30.351	0.224	618.08	D16-122 9m	2.5		0.00766667
	stance	3774	3812	0.316667	walk	-0.00366667	Stance	30.351	30.664	0.313	-	D16-122 9m	2.5		0.00666667
40	swing	3812	3839	0.225	walk	-0.001	Swing	30.664	30.888	0.224	582.664	D16-122 9m	2.5		0.003
	stance	3839	3882	0.358333	walk	-0.0133333	Stance	30.888	31.233	0.345	-	D16-122 9m	2.5		0.002
41	swing	3882	3912	0.25	walk	-0.012	Swing	31.233	31.471	0.238	521.055	D16-122 9m	2.5		-0.0113333
	stance	3912	3961	0.408333	walk	0.0316667	Stance	31.471	31.911	0.44	-	D16-122 9m	2.5		-0.0233333
42	swing	3961	3990	0.241667	walk	0.000333333	Swing	31.911	32.153	0.242	641.741	D16-122 9m	2.5		0.00833333
	stance	3990	4040	0.416667	walk	0.00233333	Stance	32.153	32.572	0.419	-	D16-122 9m	2.5		0.00866667
43	swing	4040	4068	0.233333	walk	-0.0223333	Swing	32.572	32.783	0.211	608.525	D16-122 9m	2.5		0.011
	stance	4068	4122	0.45	walk	0.029	Stance	32.783	33.262	0.479	-	D16-122 9m	2.5		-0.0113333
44	swing	4122	4146	0.2	walk	-0.008	Swing	33.262	33.454	0.192	929.118	D16-122 9m	2.5		0.0176667
	stance	4146	4192	0.383333	walk	-0.00433333	Stance	33.454	33.833	0.379	-	D16-122 9m	2.5		0.00966667
45	swing	4192	4217	0.208333	walk	-0.000333333	Swing	33.833	34.041	0.208	796.488	D16-122 9m	2.5		0.00533333
	stance	4217	4259	0.35	walk	0.013	Stance	34.041	34.404	0.363	-	D16-122 9m	2.5		0.005
46	swing	4259	4286	0.225	walk	-0.014	Swing	34.404	34.615	0.211	728.967	D16-122 9m	2.5		0.018
	stance	4286	4329	0.358333	walk	0.0376667	Stance	34.615	35.011	0.396	-	D16-122 9m	2.5		0.004
47	swing	4329	4356	0.225	walk	-0.035	Swing	35.011	35.201	0.19	582.754	D16-122 9m	2.5		0.0416667
	stance	4356	4404	0.4	walk	-0.003	Stance	35.201	35.598	0.397	-	D16-122 9m	2.5		0.00666667
48	swing	4404	4431	0.225	walk	0.004	Swing	35.598	35.827	0.229	617.977	D16-122 9m	2.5		0.00366667
	stance	4431	4467	0.3	walk	0.002	Stance	35.827	36.129	0.302	-	D16-122 9m	2.5		0.00766667
49	swing	4467	4496	0.241667	looking right	-0.0846667	Swing	36.129	36.286	0.157	646.925	D16-122 9m	2.5		0.00966667
	stance	4496	4556	0.5	looking right	0.081	Stance	36.286	36.867	0.581	-	D16-122 9m	2.5		-0.075
50	swing	4556	4583	0.225	looking right	0.01	Swing	36.867	37.102	0.235	541.925	D16-122 9m	2.5		0.006
	stance	4583	4633	0.416667	looking right	-0.0186667	Stance	37.102	37.5	0.398	-	D16-122 9m	2.5		0.016
10	swing	1379	1403	0.2	walk	0.022	Swing	10.96	11.182	0.222	633.041	D16-122 9m	3		0
	stance	1403	1437	0.283333	walk	-0.0253333	Stance	11.182	11.44	0.258	-	D16-122 9m	3		0.022
11	swing	1437	1462	0.208333	walk	0.00566667	Swing	11.44	11.654	0.214	648.477	D16-122 9m	3		-0.00333333
	stance	1462	1495	0.275	walk	-0.001	Stance	11.654	11.928	0.274	-	D16-122 9m	3		0.00233333
12	swing	1495	1521	0.216667	walk	0.00233333	Swing	11.928	12.147	0.219	579.745	D16-122 9m	3		0.00133333
	stance	1521	1554	0.275	walk	-0.002	Stance	12.147	12.42	0.273	-	D16-122 9m	3		0.00366667
13	swing	1554	1583	0.241667	walk	0.00433333	Swing	12.42	12.666	0.246	647.029	D16-122 9m	3		0.00166667
	stance	1583	1619	0.3	walk	0.014	Stance	12.666	12.98	0.314	-	D16-122 9m	3		0.006
14	swing	1619	1645	0.216667	walk	0.00333333	Swing	12.98	13.2	0.22	653.66	D16-122 9m	3		0.02
	stance	1645	1683	0.316667	walk	-0.0206667	Stance	13.2	13.496	0.296	-	D16-122 9m	3		0.0233333
15	swing	1683	1710	0.225	walk	-0.003	Swing	13.496	13.718	0.222	704.096	D16-122 9m	3		0.00266667
	stance	1710	1741	0.258333	walk	0.00166667	Stance	13.718	13.978	0.26	-	D16-122 9m	3		-0.000333333
16	swing	1741	1767	0.216667	walk	0.000333333	Swing	13.978	14.195	0.217	830.464	D16-122 9m	3		0.00133333
	stance	1767	1799	0.266667	walk	0.00233333	Stance	14.195	14.464	0.269	-	D16-122 9m	3		0.00166667
17	swing	1799	1825	0.216667	walk	0.00433333	Swing	14.464	14.685	0.221	624	D16-122 9m	3		0.004
	stance	1825	1861	0.3	walk	-0.008	Stance	14.685	14.977	0.292	-	D16-122 9m	3		0.00833333
18	swing	1861	1888	0.225	walk	-0.044	Swing	14.977	15.158	0.181	620.731	D16-122 9m	3		0.000333333
	stance	1888	1929	0.341667	walk	0.0403333	Stance	15.158	15.54	0.382	-	D16-122 9m	3		-0.0436667
19	swing	1929	1954	0.208333	walk	0.00766667	Swing	15.54	15.756	0.216	610.986	D16-122 9m	3		-0.00333333
	stance	1954	1996	0.35	walk	-0.004	Stance	15.756	16.102	0.346	-	D16-122 9m	3		0.00433333
20	swing	1996	2020	0.2	looking up	-0.002	Swing	16.102	16.3	0.198	570.856	D16-122 9m	3		0.000333333
	stance	2020	2061	0.341667	looking up	0.00333333	Stance	16.3	16.645	0.345	-	D16-122 9m	3		-0.00166667
21	swing	2061	2086	0.208333	looking up	-0.00633333	Swing	16.645	16.847	0.202	453.629	D16-122 9m	3		0.00166667
	stance	2086	2120	0.283333	looking up	0.0166667	Stance	16.847	17.147	0.3	-	D16-122 9m	3		-0.00466667
22	swing	2120	2145	0.208333	walk	-0.0353333	Swing	17.147	17.32	0.173	814.279	D16-122 9m	3		0.012
	stance	2145	2176	0.258333	walk	0.0316667	Stance	17.32	17.61	0.29	-	D16-122 9m	3		-0.0233333
23	swing	2176	2201	0.208333	trot	0.00966667	Swing	17.61	17.828	0.218	860.396	D16-122 9m	3		0.00833333
	stance	2201	2234	0.275	trot	-0.015	Stance	17.828	18.088	0.26	-	D16-122 9m	3		0.018
24	swing	2234	2260	0.216667	walk	0.0233333	Swing	18.088	18.328	0.24	857.092	D16-122 9m	3		0.003
	stance	2260	2292	0.266667	walk	-0.0236667	Stance	18.328	18.571	0.243	-	D16-122 9m	3		0.0263333
25	swing	2292	2319	0.225	walk	0	Swing	18.571	18.796	0.225	799.473	D16-122 9m	3		0.00266667
	stance	2319	2358	0.325	walk	-0.002	Stance	18.796	19.119	0.323	-	D16-122 9m	3		0.00266667
26	swing	2358	2385	0.225	walk	-0.011	Swing	19.119	19.333	0.214	585.145	D16-122 9m	3		0.000666667
	stance	2385	2422	0.308333	walk	0.00766667	Stance	19.333	19.649	0.316	-	D16-122 9m	3		-0.0103333
27	swing	2422	2448	0.216667	walk	0.00133333	Swing	19.649	19.867	0.218	725.131	D16-122 9m	3		-0.00266667
	stance	2448	2480	0.266667	walk	0.00433333	Stance	19.867	20.138	0.271	-	D16-122 9m	3		-0.00133333
28	swing	2480	2508	0.233333	walk	-0.00333333	Swing	20.138	20.368	0.23	761.261	D16-122 9m	3		0.003
	stance	2508	2545	0.308333	walk	-0.00633333	Stance	20.368	20.67	0.302	-	D16-122 9m	3		-0.000333333
29	swing	2545	2569	0.2	walk	0.006	Swing	20.67	20.876	0.206	642.728	D16-122 9m	3		-0.00666667
	stance	2569	2607	0.316667	walk	-0.000666667	Stance	20.876	21.192	0.316	-	D16-122 9m	3		-0.000666667
30	swing	2607	2631	0.2	walk	0.004	Swing	21.192	21.396	0.204	668.627	D16-122 9m	3		-0.00133333
	stance	2631	2664	0.275	walk	-0.002	Stance	21.396	21.669	0.273	-	D16-122 9m	3		0.00266667
31	swing	2664	2694	0.25	walk	-0.019	Swing	21.669	21.9	0.231	544.576	D16-122 9m	3		0.000666667
	stance	2694	2727	0.275	walk	0.015	Stance	21.9	22.19	0.29	-	D16-122 9m	3		-0.0183333
32	swing	2727	2754	0.225	trot	0.01	Swing	22.19	22.425	0.235	744.392	D16-122 9m	3		-0.00333333
	stance	2754	2784	0.25	trot	-0.004	Stance	22.425	22.671	0.246	-	D16-122 9m	3		0.00666667
33	swing	2784	2810	0.216667	hit gate	0.00233333	Swing	22.671	22.89	0.219	754.573	D16-122 9m	3		0.00266667
	stance	2810	2848	0.316667	hit gate	-0.0156667	Stance	22.89	23.191	0.301	-	D16-122 9m	3		0.005
34	swing	2848	2873	0.208333	walk	0.0176667	Swing	23.191	23.417	0.226	556.944	D16-122 9m	3		-0.0106667
	stance	2873	2920	0.391667	walk	-0.00566667	Stance	23.417	23.803	0.386	-	D16-122 9m	3		0.007
35	swing	2920	2945	0.208333	walk	0.000666667	Swing	23.803	24.012	0.209	676.198	D16-122 9m	3		0.00133333
	stance	2945	2987	0.35	walk	0.002	Stance	24.012	24.364	0.352	-	D16-122 9m	3		0.002
36	swing	2987	3011	0.2	trot	-0.015	Swing	24.364	24.549	0.185	821.667	D16-122 9m	3		0.004
	stance	3011	3041	0.25	trot	0.018	Stance	24.549	24.817	0.268	-	D16-122 9m	3		-0.011
37	swing	3041	3071	0.25	jump forward	-0.001	Swing	24.817	25.066	0.249	803.413	D16-122 9m	3		0.007
	stance	3071	3097	0.216667	jump forward	-0.00366667	Stance	25.066	25.279	0.213	-	D16-122 9m	3		0.006
38	swing	3097	3124	0.225	hit gate	0.003	Swing	25.279	25.507	0.228	743.348	D16-122 9m	3		0.00233333
	stance	3124	3164	0.333333	hit gate	-0.0143333	Stance	25.507	25.826	0.319	-	D16-122 9m	3		0.00533333
39	swing	3164	3188	0.2	walk	0.016	Swing	25.826	26.042	0.216	511.961	D16-122 9m	3		-0.009
	stance	3188	3236	0.4	walk	-0.007	Stance	26.042	26.435	0.393	-	D16-122 9m	3		0.007
40	swing	3236	3265	0.241667	walk	0.00233333	Swing	26.435	26.679	0.244	580.925	D16-122 9m	3		-1.77636e-15
	stance	3265	3310	0.375	walk	-0.001	Stance	26.679	27.053	0.374	-	D16-122 9m	3		0.00233333
41	swing	3310	3335	0.208333	walk	0.00466667	Swing	27.053	27.266	0.213	843.418	D16-122 9m	3		0.00133333
	stance	3335	3372	0.308333	walk	0.000666667	Stance	27.266	27.575	0.309	-	D16-122 9m	3		0.006
42	swing	3372	3397	0.208333	walk	0.0136667	Swing	27.575	27.797	0.222	852.294	D16-122 9m	3		0.00666667
	stance	3397	3433	0.3	walk	-0.015	Stance	27.797	28.082	0.285	-	D16-122 9m	3		0.0203333
43	swing	3433	3458	0.208333	trot	-0.00733333	Swing	28.082	28.283	0.201	741.423	D16-122 9m	3		0.00533333
	stance	3458	3488	0.25	trot	0.008	Stance	28.283	28.541	0.258	-	D16-122 9m	3		-0.002
44	swing	3488	3518	0.25	trot	-0.006	Swing	28.541	28.785	0.244	720.5	D16-122 9m	3		0.006
	stance	3518	3548	0.25	trot	0.002	Stance	28.785	29.037	0.252	-	D16-122 9m	3		0
45	swing	3548	3574	0.216667	walk	0.00433333	Swing	29.037	29.258	0.221	652.249	D16-122 9m	3		0.002
	stance	3574	3620	0.383333	walk	-0.0103333	Stance	29.258	29.631	0.373	-	D16-122 9m	3		0.00633333
46	swing	3620	3645	0.208333	walk	0.00166667	Swing	29.631	29.841	0.21	591.183	D16-122 9m	3		-0.004
	stance	3645	3696	0.425	walk	0.001	Stance	29.841	30.267	0.426	-	D16-122 9m	3		-0.00233333
47	swing	3696	3720	0.2	walk	-0.007	Swing	30.267	30.46	0.193	740.727	D16-122 9m	3		-0.00133333
	stance	3720	3757	0.308333	walk	0.0156667	Stance	30.46	30.784	0.324	-	D16-122 9m	3		-0.00833333
48	swing	3757	3781	0.2	walk	-0.016	Swing	30.784	30.968	0.184	721.545	D16-122 9m	3		0.00733333
	stance	3781	3813	0.266667	walk	0.0123333	Stance	30.968	31.247	0.279	-	D16-122 9m	3		-0.00866667
49	swing	3813	3838	0.208333	walk	-0.000333333	Swing	31.247	31.455	0.208	729.429	D16-122 9m	3		0.00366667
	stance	3838	3870	0.266667	walk	-0.00566667	Stance	31.455	31.716	0.261	-	D16-122 9m	3		0.00333333
50	swing	3870	3894	0.2	looking up	0.011	Swing	31.716	31.927	0.211	755.446	D16-122 9m	3		-0.00233333
	stance	3894	3934	0.333333	looking up	-0.0163333	Stance	31.927	32.244	0.317	-	D16-122 9m	3		0.00866667
51	swing	3934	3959	0.208333	walk	0.00866667	Swing	32.244	32.461	0.217	569.198	D16-122 9m	3		-0.00766667
	stance	3959	4000	0.341667	walk	-0.0126667	Stance	32.461	32.79	0.329	-	D16-122 9m	3		0.001
52	swing	4000	4024	0.2	walk	-0.008	Swing	32.79	32.982	0.192	529.878	D16-122 9m	3		-0.0116667
	stance	4024	4058	0.283333	walk	0.0286667	Stance	32.982	33.294	0.312	-	D16-122 9m	3		-0.0196667
53	swing	4058	4082	0.2	walk	-0.002	Swing	33.294	33.492	0.198	889.964	D16-122 9m	3		0.009
	stance	4082	4115	0.275	walk	-0.004	Stance	33.492	33.763	0.271	-	D16-122 9m	3		0.007
10	swing	1476	1502	0.216667	walk	0.0203333	Swing	10.509	10.746	0.237	655.841	D16-122 9m	3.5		0
	stance	1502	1532	0.25	walk	-0.027	Stance	10.746	10.969	0.223	-	D16-122 9m	3.5		0.0203333
11	swing	1532	1557	0.208333	walk	-0.00233333	Swing	10.969	11.175	0.206	732.777	D16-122 9m	3.5		-0.00666667
	stance	1557	1586	0.241667	walk	-0.000666667	Stance	11.175	11.416	0.241	-	D16-122 9m	3.5		-0.009
12	swing	1586	1614	0.233333	trot	-0.00433333	Swing	11.416	11.645	0.229	771.155	D16-122 9m	3.5		-0.00966667
	stance	1614	1639	0.208333	trot	0.0136667	Stance	11.645	11.867	0.222	-	D16-122 9m	3.5		-0.014
13	swing	1639	1665	0.216667	trot	-0.0166667	Swing	11.867	12.067	0.2	863.908	D16-122 9m	3.5		-0.000333333
	stance	1665	1694	0.241667	trot	0.00733333	Stance	12.067	12.316	0.249	-	D16-122 9m	3.5		-0.017
14	swing	1694	1720	0.216667	trot	0.0133333	Swing	12.316	12.546	0.23	585.717	D16-122 9m	3.5		-0.00966667
	stance	1720	1750	0.25	trot	-0.01	Stance	12.546	12.786	0.24	-	D16-122 9m	3.5		0.00366667
15	swing	1750	1777	0.225	trot	0.014	Swing	12.786	13.025	0.239	624.826	D16-122 9m	3.5		-0.00633333
	stance	1777	1810	0.275	trot	-0.013	Stance	13.025	13.287	0.262	-	D16-122 9m	3.5		0.00766667
16	swing	1810	1837	0.225	walk	-0.037	Swing	13.287	13.475	0.188	756.055	D16-122 9m	3.5		-0.00533333
	stance	1837	1877	0.333333	walk	0.0306667	Stance	13.475	13.839	0.364	-	D16-122 9m	3.5		-0.0423333
17	swing	1877	1904	0.225	walk	-0.018	Swing	13.839	14.046	0.207	582.464	D16-122 9m	3.5		-0.0116667
	stance	1904	1940	0.3	walk	0.022	Stance	14.046	14.368	0.322	-	D16-122 9m	3.5		-0.0296667
18	swing	1940	1964	0.2	trot	-0.005	Swing	14.368	14.563	0.195	830.195	D16-122 9m	3.5		-0.00766667
	stance	1964	1993	0.241667	trot	0.0113333	Stance	14.563	14.816	0.253	-	D16-122 9m	3.5		-0.0126667
19	swing	1993	2024	0.258333	trot	-0.0123333	Swing	14.816	15.062	0.246	722.922	D16-122 9m	3.5		-0.00133333
	stance	2024	2048	0.2	trot	0.013	Stance	15.062	15.275	0.213	-	D16-122 9m	3.5		-0.0136667
20	swing	2048	2077	0.241667	trot	-0.0126667	Swing	15.275	15.504	0.229	830.999	D16-122 9m	3.5		-0.000666667
	stance	2077	2107	0.25	trot	0.008	Stance	15.504	15.762	0.258	-	D16-122 9m	3.5		-0.0133333
21	swing	2107	2135	0.233333	trot	-0.0283333	Swing	15.762	15.967	0.205	571.712	D16-122 9m	3.5		-0.00533333
	stance	2135	2168	0.275	trot	0.028	Stance	15.967	16.27	0.303	-	D16-122 9m	3.5		-0.0336667
22	swing	2168	2194	0.216667	looking up	-0.00466667	Swing	16.27	16.482	0.212	640.275	D16-122 9m	3.5		-0.00566667
	stance	2194	2233	0.325	looking up	0.006	Stance	16.482	16.813	0.331	-	D16-122 9m	3.5		-0.0103333
23	swing	2233	2255	0.183333	walk	-0.0123333	Swing	16.813	16.984	0.171	721.399	D16-122 9m	3.5		-0.00433333
	stance	2255	2286	0.258333	walk	0.00966667	Stance	16.984	17.252	0.268	-	D16-122 9m	3.5		-0.0166667
24	swing	2286	2313	0.225	trot	-0.004	Swing	17.252	17.473	0.221	661.129	D16-122 9m	3.5		-0.007
	stance	2313	2343	0.25	trot	0.005	Stance	17.473	17.728	0.255	-	D16-122 9m	3.5		-0.011
25	swing	2343	2371	0.233333	trot	-0.0463333	Swing	17.728	17.915	0.187	668.138	D16-122 9m	3.5		-0.006
	stance	2371	2400	0.241667	trot	0.0483333	Stance	17.915	18.205	0.29	-	D16-122 9m	3.5		-0.0523333
26	swing	2400	2428	0.233333	trot	-0.00633333	Swing	18.205	18.432	0.227	703.592	D16-122 9m	3.5		-0.004
	stance	2428	2457	0.241667	trot	0.00333333	Stance	18.432	18.677	0.245	-	D16-122 9m	3.5		-0.0103333
27	swing	2457	2483	0.216667	trot	-0.000666667	Swing	18.677	18.893	0.216	707.703	D16-122 9m	3.5		-0.007
	stance	2483	2511	0.233333	trot	0.00766667	Stance	18.893	19.134	0.241	-	D16-122 9m	3.5		-0.00766667
28	swing	2511	2538	0.225	looking left	-0.006	Swing	19.134	19.353	0.219	762.443	D16-122 9m	3.5		0
	stance	2538	2567	0.241667	looking left	0.00133333	Stance	19.353	19.596	0.243	-	D16-122 9m	3.5		-0.006
29	swing	2567	2595	0.233333	looking left	-0.0253333	Swing	19.596	19.804	0.208	531.208	D16-122 9m	3.5		-0.00466667
	stance	2595	2628	0.275	looking left	0.026	Stance	19.804	20.105	0.301	-	D16-122 9m	3.5		-0.03
30	swing	2628	2656	0.233333	walk	-0.00833333	Swing	20.105	20.33	0.225	510.736	D16-122 9m	3.5		-0.004
	stance	2656	2686	0.25	walk	0.015	Stance	20.33	20.595	0.265	-	D16-122 9m	3.5		-0.0123333
31	swing	2686	2713	0.225	trot	-0.006	Swing	20.595	20.814	0.219	731.438	D16-122 9m	3.5		0.00266667
	stance	2713	2742	0.241667	trot	-0.00166667	Stance	20.814	21.054	0.24	-	D16-122 9m	3.5		-0.00333333
32	swing	2742	2770	0.233333	trot	-0.00633333	Swing	21.054	21.281	0.227	767.937	D16-122 9m	3.5		-0.005
	stance	2770	2799	0.241667	trot	0.00633333	Stance	21.281	21.529	0.248	-	D16-122 9m	3.5		-0.0113333
33	swing	2799	2828	0.241667	trot	0.000333333	Swing	21.529	21.771	0.242	721.403	D16-122 9m	3.5		-0.005
	stance	2828	2859	0.258333	trot	-0.00333333	Stance	21.771	22.026	0.255	-	D16-122 9m	3.5		-0.00466667
34	swing	2859	2884	0.208333	walk	0.000666667	Swing	22.026	22.235	0.209	549.489	D16-122 9m	3.5		-0.008
	stance	2884	2920	0.3	walk	0.001	Stance	22.235	22.536	0.301	-	D16-122 9m	3.5		-0.00733333
35	swing	2920	2943	0.191667	looking up	-0.00366667	Swing	22.536	22.724	0.188	567.806	D16-122 9m	3.5		-0.00633333
	stance	2943	2982	0.325	looking up	-0.003	Stance	22.724	23.046	0.322	-	D16-122 9m	3.5		-0.01
36	swing	2982	3005	0.191667	walk	-0.0136667	Swing	23.046	23.224	0.178	699.256	D16-122 9m	3.5		-0.013
	stance	3005	3035	0.25	walk	0.027	Stance	23.224	23.501	0.277	-	D16-122 9m	3.5		-0.0266667
37	swing	3035	3061	0.216667	trot	-0.00866667	Swing	23.501	23.709	0.208	778.258	D16-122 9m	3.5		0.000333333
	stance	3061	3090	0.241667	trot	0.00333333	Stance	23.709	23.954	0.245	-	D16-122 9m	3.5		-0.00833333
38	swing	3090	3116	0.216667	trot	0.000333333	Swing	23.954	24.171	0.217	823.204	D16-122 9m	3.5		-0.005
	stance	3116	3142	0.216667	trot	0.00633333	Stance	24.171	24.394	0.223	-	D16-122 9m	3.5		-0.00466667
39	swing	3142	3172	0.25	trot	-0.057	Swing	24.394	24.587	0.193	803.668	D16-122 9m	3.5		0.00166667
	stance	3172	3199	0.225	trot	0.046	Stance	24.587	24.858	0.271	-	D16-122 9m	3.5		-0.0553333
40	swing	3199	3223	0.2	walk	-0.037	Swing	24.858	25.021	0.163	736.061	D16-122 9m	3.5		-0.00933333
	stance	3223	3263	0.333333	walk	0.0356667	Stance	25.021	25.39	0.369	-	D16-122 9m	3.5		-0.0463333
41	swing	3263	3288	0.208333	walk	-0.000333333	Swing	25.39	25.598	0.208	574.885	D16-122 9m	3.5		-0.0106667
	stance	3288	3328	0.333333	walk	0.00166667	Stance	25.598	25.933	0.335	-	D16-122 9m	3.5		-0.011
42	swing	3328	3353	0.208333	walk	0.0256667	Swing	25.933	26.167	0.234	695.065	D16-122 9m	3.5		-0.00933333
	stance	3353	3384	0.258333	walk	-0.0233333	Stance	26.167	26.402	0.235	-	D16-122 9m	3.5		0.0163333
43	swing	3384	3408	0.2	walk	0.005	Swing	26.402	26.607	0.205	835.41	D16-122 9m	3.5		-0.007
	stance	3408	3439	0.258333	walk	-0.00333333	Stance	26.607	26.862	0.255	-	D16-122 9m	3.5		-0.002
44	swing	3439	3465	0.216667	trot	0.0213333	Swing	26.862	27.1	0.238	762.446	D16-122 9m	3.5		-0.00533333
	stance	3465	3495	0.25	trot	-0.017	Stance	27.1	27.333	0.233	-	D16-122 9m	3.5		0.016
45	swing	3495	3521	0.216667	walk	0.0193333	Swing	27.333	27.569	0.236	876.711	D16-122 9m	3.5		-0.001
	stance	3521	3556	0.291667	walk	-0.0276667	Stance	27.569	27.833	0.264	-	D16-122 9m	3.5		0.0183333
46	swing	3556	3582	0.216667	trot	-0.000666667	Swing	27.833	28.049	0.216	869.116	D16-122 9m	3.5		-0.00933333
	stance	3582	3613	0.258333	trot	0.00766667	Stance	28.049	28.315	0.266	-	D16-122 9m	3.5		-0.01
47	swing	3613	3638	0.208333	paw obscured	-0.0443333	Swing	28.315	28.479	0.164	994.875	D16-122 9m	3.5		-0.00233333
	stance	3638	3671	0.275	paw obscured	0.042	Stance	28.479	28.796	0.317	-	D16-122 9m	3.5		-0.0466667
48	swing	3671	3698	0.225	paw obscured	0.001	Swing	28.796	29.022	0.226	898.838	D16-122 9m	3.5		-0.00466667
	stance	3698	3735	0.308333	paw obscured	0.00266667	Stance	29.022	29.333	0.311	-	D16-122 9m	3.5		-0.00366667
49	swing	3735	3765	0.25	walk	-0.013	Swing	29.333	29.57	0.237	654.858	D16-122 9m	3.5		-0.001
	stance	3765	3799	0.283333	walk	0.00366667	Stance	29.57	29.857	0.287	-	D16-122 9m	3.5		-0.014
50	swing	3799	3821	0.183333	walk	-0.0173333	Swing	29.857	30.023	0.166	798.094	D16-122 9m	3.5		-0.0103333
	stance	3821	3851	0.25	walk	0.027	Stance	30.023	30.3	0.277	-	D16-122 9m	3.5		-0.0276667
51	swing	3851	3877	0.216667	trot	-0.0446667	Swing	30.3	30.472	0.172	695.123	D16-122 9m	3.5		-0.000666667
	stance	3877	3905	0.233333	trot	0.0486667	Stance	30.472	30.754	0.282	-	D16-122 9m	3.5		-0.0453333
12	swing	1574	1602	0.233333	trot	0.0106667	Swing	11.965	12.209	0.244	783.625	D16-122 9m	4		0
	stance	1602	1629	0.225	trot	-0.021	Stance	12.209	12.413	0.204	-	D16-122 9m	4		0.0106667
13	swing	1629	1657	0.233333	trot	0.00266667	Swing	12.413	12.649	0.236	678.621	D16-122 9m	4		-0.0103333
	stance	1657	1685	0.233333	trot	0.00666667	Stance	12.649	12.889	0.24	-	D16-122 9m	4		-0.00766667
14	swing	1685	1713	0.233333	trot	-0.00633333	Swing	12.889	13.116	0.227	698.324	D16-122 9m	4		-0.001
	stance	1713	1742	0.241667	trot	0.00633333	Stance	13.116	13.364	0.248	-	D16-122 9m	4		-0.00733333
15	swing	1742	1770	0.233333	trot	-0.0113333	Swing	13.364	13.586	0.222	656.489	D16-122 9m	4		-0.001
	stance	1770	1798	0.233333	trot	0.00266667	Stance	13.586	13.822	0.236	-	D16-122 9m	4		-0.0123333
16	swing	1798	1825	0.225	looking up	0.021	Swing	13.822	14.068	0.246	713.64	D16-122 9m	4		-0.00966667
	stance	1825	1853	0.233333	looking up	-0.0133333	Stance	14.068	14.288	0.22	-	D16-122 9m	4		0.0113333
17	swing	1853	1880	0.225	looking up	-0.004	Swing	14.288	14.509	0.221	691.982	D16-122 9m	4		-0.002
	stance	1880	1909	0.241667	looking up	-0.00366667	Stance	14.509	14.747	0.238	-	D16-122 9m	4		-0.006
18	swing	1909	1938	0.241667	trot	0.00233333	Swing	14.747	14.991	0.244	670.407	D16-122 9m	4		-0.00966667
	stance	1938	1969	0.258333	trot	0.00166667	Stance	14.991	15.251	0.26	-	D16-122 9m	4		-0.00733333
19	swing	1969	1994	0.208333	trot	0.000666667	Swing	15.251	15.46	0.209	730.36	D16-122 9m	4		-0.00566667
	stance	1994	2024	0.25	trot	0	Stance	15.46	15.71	0.25	-	D16-122 9m	4		-0.005
20	swing	2024	2051	0.225	trot	-0.005	Swing	15.71	15.93	0.22	741.332	D16-122 9m	4		-0.005
	stance	2051	2079	0.233333	trot	0.00266667	Stance	15.93	16.166	0.236	-	D16-122 9m	4		-0.01
21	swing	2079	2109	0.25	looking up	-0.01	Swing	16.166	16.406	0.24	683.102	D16-122 9m	4		-0.00733333
	stance	2109	2136	0.225	looking up	0.008	Stance	16.406	16.639	0.233	-	D16-122 9m	4		-0.0173333
22	swing	2136	2162	0.216667	trot	0.00633333	Swing	16.639	16.862	0.223	667.902	D16-122 9m	4		-0.00933333
	stance	2162	2191	0.241667	trot	0.00133333	Stance	16.862	17.105	0.243	-	D16-122 9m	4		-0.003
23	swing	2191	2217	0.216667	trot	0.0113333	Swing	17.105	17.333	0.228	707.273	D16-122 9m	4		-0.00166667
	stance	2217	2247	0.25	trot	-0.014	Stance	17.333	17.569	0.236	-	D16-122 9m	4		0.00966667
24	swing	2247	2275	0.233333	trot	0.0136667	Swing	17.569	17.816	0.247	652.008	D16-122 9m	4		-0.00433333
	stance	2275	2303	0.233333	trot	-0.0103333	Stance	17.816	18.039	0.223	-	D16-122 9m	4		0.00933333
25	swing	2303	2330	0.225	trot	0.008	Swing	18.039	18.272	0.233	730.405	D16-122 9m	4		-0.001
	stance	2330	2358	0.233333	trot	-0.0133333	Stance	18.272	18.492	0.22	-	D16-122 9m	4		0.007
26	swing	2358	2385	0.225	trot	0.017	Swing	18.492	18.734	0.242	716.339	D16-122 9m	4		-0.00633333
	stance	2385	2413	0.233333	trot	-0.0133333	Stance	18.734	18.954	0.22	-	D16-122 9m	4		0.0106667
27	swing	2413	2440	0.225	trot	0.02	Swing	18.954	19.199	0.245	708.743	D16-122 9m	4		-0.00266667
	stance	2440	2469	0.241667	trot	-0.0266667	Stance	19.199	19.414	0.215	-	D16-122 9m	4		0.0173333
28	swing	2469	2496	0.225	trot	0.02	Swing	19.414	19.659	0.245	697.272	D16-122 9m	4		-0.00933333
	stance	2496	2524	0.233333	trot	-0.0173333	Stance	19.659	19.875	0.216	-	D16-122 9m	4		0.0106667
29	swing	2524	2551	0.225	trot	-0.003	Swing	19.875	20.097	0.222	700.988	D16-122 9m	4		-0.00666667
	stance	2551	2579	0.233333	trot	0.00766667	Stance	20.097	20.338	0.241	-	D16-122 9m	4		-0.00966667
30	swing	2579	2604	0.208333	trot	-0.0253333	Swing	20.338	20.521	0.183	660.67	D16-122 9m	4		-0.002
	stance	2604	2634	0.25	trot	0.026	Stance	20.521	20.797	0.276	-	D16-122 9m	4		-0.0273333
31	swing	2634	2662	0.233333	trot	-0.00333333	Swing	20.797	21.027	0.23	619.367	D16-122 9m	4		-0.00133333
	stance	2662	2691	0.241667	trot	0.00133333	Stance	21.027	21.27	0.243	-	D16-122 9m	4		-0.00466667
32	swing	2691	2717	0.216667	walk	-0.0116667	Swing	21.27	21.475	0.205	442.604	D16-122 9m	4		-0.00333333
	stance	2717	2747	0.25	walk	0.014	Stance	21.475	21.739	0.264	-	D16-122 9m	4		-0.015
33	swing	2747	2770	0.191667	fell off	-0.0286667	Swing	21.739	21.902	0.163	648.101	D16-122 9m	4		-0.001
	stance	2770	2799	0.241667	fell off	0.0363333	Stance	21.902	22.18	0.278	-	D16-122 9m	4		-0.0296667
34	swing	2799	2823	0.2	fell off	0.034	Swing	22.18	22.414	0.234	733.114	D16-122 9m	4		0.00666667
	stance	2823	2847	0.2	fell off	-0.037	Stance	22.414	22.577	0.163	-	D16-122 9m	4		0.0406667
35	swing	2847	2870	0.191667	fell off	-0.0146667	Swing	22.577	22.754	0.177	577.667	D16-122 9m	4		0.00366667
	stance	2870	2894	0.2	fell off	0.009	Stance	22.754	22.963	0.209	-	D16-122 9m	4		-0.011
36	swing	2894	2917	0.191667	trot	-0.0246667	Swing	22.963	23.13	0.167	773.584	D16-122 9m	4		-0.002
	stance	2917	2942	0.208333	trot	0.0276667	Stance	23.13	23.366	0.236	-	D16-122 9m	4		-0.0266667
37	swing	2942	2968	0.216667	trot	0.00533333	Swing	23.366	23.588	0.222	816.775	D16-122 9m	4		0.001
	stance	2968	2994	0.216667	trot	-0.00766667	Stance	23.588	23.797	0.209	-	D16-122 9m	4		0.00633333
38	swing	2994	3022	0.233333	trot	-0.0103333	Swing	23.797	24.02	0.223	792.454	D16-122 9m	4		-0.00133333
	stance	3022	3049	0.225	trot	0.001	Stance	24.02	24.246	0.226	-	D16-122 9m	4		-0.0116667
39	swing	3049	3078	0.241667	trot	-0.00366667	Swing	24.246	24.484	0.238	714.024	D16-122 9m	4		-0.0106667
	stance	3078	3104	0.216667	trot	0.00933333	Stance	24.484	24.71	0.226	-	D16-122 9m	4		-0.0143333
40	swing	3104	3133	0.241667	trot	-0.00766667	Swing	24.71	24.944	0.234	691.675	D16-122 9m	4		-0.005
	stance	3133	3161	0.233333	trot	0.00766667	Stance	24.944	25.185	0.241	-	D16-122 9m	4		-0.0126667
41	swing	3161	3188	0.225	trot	-0.012	Swing	25.185	25.398	0.213	656.941	D16-122 9m	4		-0.005
	stance	3188	3219	0.258333	trot	0.00766667	Stance	25.398	25.664	0.266	-	D16-122 9m	4		-0.017
42	swing	3219	3244	0.208333	walk	-0.00733333	Swing	25.664	25.865	0.201	532.389	D16-122 9m	4		-0.00933333
	stance	3244	3278	0.283333	walk	0.00666667	Stance	25.865	26.155	0.29	-	D16-122 9m	4		-0.0166667
43	swing	3278	3300	0.183333	fell off	0.0456667	Swing	26.155	26.384	0.229	668.038	D16-122 9m	4		-0.01
	stance	3300	3329	0.241667	fell off	-0.0346667	Stance	26.384	26.591	0.207	-	D16-122 9m	4		0.0356667
44	swing	3329	3352	0.191667	fell off	-0.0296667	Swing	26.591	26.753	0.162	725.049	D16-122 9m	4		0.001
	stance	3352	3377	0.208333	fell off	0.0306667	Stance	26.753	26.992	0.239	-	D16-122 9m	4		-0.0286667
45	swing	3377	3402	0.208333	fell off	0.00266667	Swing	26.992	27.203	0.211	850.363	D16-122 9m	4		0.002
	stance	3402	3428	0.216667	fell off	0.00233333	Stance	27.203	27.422	0.219	-	D16-122 9m	4		0.00466667
46	swing	3428	3451	0.191667	fell off	0.00833333	Swing	27.422	27.622	0.2	788.082	D16-122 9m	4		0.007
	stance	3451	3479	0.233333	fell off	-0.0133333	Stance	27.622	27.842	0.22	-	D16-122 9m	4		0.0153333
47	swing	3479	3504	0.208333	walk	-0.0113333	Swing	27.842	28.039	0.197	782.318	D16-122 9m	4		0.002
	stance	3504	3530	0.216667	walk	0.0103333	Stance	28.039	28.266	0.227	-	D16-122 9m	4		-0.00933333
48	swing	3530	3557	0.225	trot	-0.012	Swing	28.266	28.479	0.213	731.723	D16-122 9m	4		0.001
	stance	3557	3581	0.2	trot	0.011	Stance	28.479	28.69	0.211	-	D16-122 9m	4		-0.011
49	swing	3581	3609	0.233333	trot	-0.00633333	Swing	28.69	28.917	0.227	686.043	D16-122 9m	4		0
	stance	3609	3635	0.216667	trot	0.00433333	Stance	28.917	29.138	0.221	-	D16-122 9m	4		-0.00633333
50	swing	3635	3665	0.25	trot	0.012	Swing	29.138	29.4	0.262	747.132	D16-122 9m	4		-0.002
	stance	3665	3693	0.233333	trot	-0.0173333	Stance	29.4	29.616	0.216	-	D16-122 9m	4		0.01
51	swing	3693	3721	0.233333	trot	-0.00433333	Swing	29.616	29.845	0.229	682.783	D16-122 9m	4		-0.00733333
	stance	3721	3751	0.25	trot	0.005	Stance	29.845	30.1	0.255	-	D16-122 9m	4		-0.0116667
52	swing	3751	3778	0.225	trot	-0.007	Swing	30.1	30.318	0.218	680.661	D16-122 9m	4		-0.00666667
	stance	3778	3807	0.241667	trot	0.0123333	Stance	30.318	30.572	0.254	-	D16-122 9m	4		-0.0136667
53	swing	3807	3834	0.225	trot	-0.008	Swing	30.572	30.789	0.217	667.66	D16-122 9m	4		-0.00133333
	stance	3834	3861	0.225	trot	0.009	Stance	30.789	31.023	0.234	-	D16-122 9m	4		-0.00933333
54	swing	3861	3889	0.233333	trot	-0.00833333	Swing	31.023	31.248	0.225	699.89	D16-122 9m	4		-0.000333333
	stance	3889	3915	0.216667	trot	0.00533333	Stance	31.248	31.47	0.222	-	D16-122 9m	4		-0.00866667
55	swing	3915	3943	0.233333	trot	-0.00633333	Swing	31.47	31.697	0.227	730.021	D16-122 9m	4		-0.00333333
	stance	3943	3970	0.225	trot	0.007	Stance	31.697	31.929	0.232	-	D16-122 9m	4		-0.00966667
1	swing	6501	6522	0.175	walk	0.037	Swing	48.598	48.81	0.212	951.496	D16-133 6m	2		0
	stance	6522	6565	0.358333	walk	-0.0493333	Stance	48.81	49.119	0.309	-	D16-133 6m	2		0.037
2	swing	6565	6597	0.266667	eating	0.0513333	Swing	49.119	49.437	0.318	533.34	D16-133 6m	2		-0.0123333
	stance	6597	6655	0.483333	eating	-0.0453333	Stance	49.437	49.875	0.438	-	D16-133 6m	2		0.039
3	swing	6655	6683	0.233333	walk	-0.0143333	Swing	49.875	50.094	0.219	604.892	D16-133 6m	2		-0.00633333
	stance	6683	6739	0.466667	walk	0.0193333	Stance	50.094	50.58	0.486	-	D16-133 6m	2		-0.0206667
4	swing	6739	6766	0.225	walk	0.006	Swing	50.58	50.811	0.231	793.266	D16-133 6m	2		-0.00133333
	stance	6766	6821	0.458333	walk	-0.00233333	Stance	50.811	51.267	0.456	-	D16-133 6m	2		0.00466667
5	swing	6821	6848	0.225	walk	-0.002	Swing	51.267	51.49	0.223	830.736	D16-133 6m	2		0.00233333
	stance	6848	6902	0.45	walk	-0.007	Stance	51.49	51.933	0.443	-	D16-133 6m	2		0.000333333
6	swing	6902	6926	0.2	walk	-0.017	Swing	51.933	52.116	0.183	719.015	D16-133 6m	2		-0.00666667
	stance	6926	6973	0.391667	walk	0.0233333	Stance	52.116	52.531	0.415	-	D16-133 6m	2		-0.0236667
7	swing	6973	7003	0.25	walk	0.001	Swing	52.531	52.782	0.251	615.346	D16-133 6m	2		-0.000333333
	stance	7003	7052	0.408333	walk	0.00566667	Stance	52.782	53.196	0.414	-	D16-133 6m	2		0.000666667
8	swing	7052	7081	0.241667	walk	-0.00466667	Swing	53.196	53.433	0.237	698.853	D16-133 6m	2		0.00633333
	stance	7081	7134	0.441667	walk	-0.000666667	Stance	53.433	53.874	0.441	-	D16-133 6m	2		0.00166667
9	swing	7134	7165	0.258333	walk	0.000666667	Swing	53.874	54.133	0.259	685.883	D16-133 6m	2		0.001
	stance	7165	7219	0.45	walk	-0.01	Stance	54.133	54.573	0.44	-	D16-133 6m	2		0.00166667
10	swing	7219	7249	0.25	walk	0.006	Swing	54.573	54.829	0.256	704.588	D16-133 6m	2		-0.00833333
	stance	7249	7305	0.466667	walk	-0.00266667	Stance	54.829	55.293	0.464	-	D16-133 6m	2		-0.00233333
11	swing	7305	7331	0.216667	walk	0.00133333	Swing	55.293	55.511	0.218	788.851	D16-133 6m	2		-0.005
	stance	7331	7388	0.475	walk	-0.003	Stance	55.511	55.983	0.472	-	D16-133 6m	2		-0.00366667
12	swing	7388	7413	0.208333	walk	0.0416667	Swing	55.983	56.233	0.25	803.603	D16-133 6m	2		-0.00666667
	stance	7413	7469	0.466667	walk	-0.0366667	Stance	56.233	56.663	0.43	-	D16-133 6m	2		0.035
13	swing	7469	7492	0.191667	walk	-0.00266667	Swing	56.663	56.852	0.189	868.339	D16-133 6m	2		-0.00166667
	stance	7492	7538	0.383333	walk	0.00166667	Stance	56.852	57.237	0.385	-	D16-133 6m	2		-0.00433333
14	swing	7538	7564	0.216667	walk	0.00433333	Swing	57.237	57.458	0.221	701.931	D16-133 6m	2		-0.00266667
	stance	7564	7616	0.433333	walk	-0.00233333	Stance	57.458	57.889	0.431	-	D16-133 6m	2		0.00166667
15	swing	7616	7640	0.2	walk	0.033	Swing	57.889	58.122	0.233	788.237	D16-133 6m	2		-0.000666667
	stance	7640	7695	0.458333	walk	-0.0463333	Stance	58.122	58.534	0.412	-	D16-133 6m	2		0.0323333
16	swing	7695	7725	0.25	walk	0.018	Swing	58.534	58.802	0.268	547.91	D16-133 6m	2		-0.014
	stance	7725	7782	0.475	walk	-0.006	Stance	58.802	59.271	0.469	-	D16-133 6m	2		0.004
17	swing	7782	7807	0.208333	pulling	-0.0153333	Swing	59.271	59.464	0.193	854.118	D16-133 6m	2		-0.002
	stance	7807	7847	0.333333	pulling	0.00766667	Stance	59.464	59.805	0.341	-	D16-133 6m	2		-0.0173333
18	swing	7847	7863	0.133333	pulling	0.0516667	Swing	59.805	59.99	0.185	737.344	D16-133 6m	2		-0.00966667
	stance	7863	7908	0.375	pulling	-0.055	Stance	59.99	60.31	0.32	-	D16-133 6m	2		0.042
19	swing	7908	7932	0.2	pulling	0.069	Swing	60.31	60.579	0.269	763.137	D16-133 6m	2		-0.013
	stance	7932	7977	0.375	pulling	-0.056	Stance	60.579	60.898	0.319	-	D16-133 6m	2		0.056
1	swing	3591	3610	0.158333	walk	0.00866667	Swing	24.055	24.222	0.167	784.624	D16-133 6m	2.5		0
	stance	3610	3687	0.641667	walk	-0.00866667	Stance	24.222	24.855	0.633	-	D16-133 6m	2.5		0.00866667
2	swing	3687	3708	0.175	walk	-0.005	Swing	24.855	25.025	0.17	1044.66	D16-133 6m	2.5		6.66134e-16
	stance	3708	3752	0.366667	walk	0.00733333	Stance	25.025	25.399	0.374	-	D16-133 6m	2.5		-0.005
3	swing	3752	3777	0.208333	walk	-0.00633333	Swing	25.399	25.601	0.202	864.938	D16-133 6m	2.5		0.00233333
	stance	3777	3807	0.25	walk	0.007	Stance	25.601	25.858	0.257	-	D16-133 6m	2.5		-0.004
4	swing	3807	3832	0.208333	walk	-0.0233333	Swing	25.858	26.043	0.185	956.844	D16-133 6m	2.5		0.003
	stance	3832	3875	0.358333	walk	0.0116667	Stance	26.043	26.413	0.37	-	D16-133 6m	2.5		-0.0203333
5	swing	3875	3903	0.233333	walk	0.00966667	Swing	26.413	26.656	0.243	836.028	D16-133 6m	2.5		-0.00866667
	stance	3903	3945	0.35	walk	-0.006	Stance	26.656	27	0.344	-	D16-133 6m	2.5		0.001
6	swing	3945	3969	0.2	walk	0.006	Swing	27	27.206	0.206	952.887	D16-133 6m	2.5		-0.005
	stance	3969	4019	0.416667	walk	-0.00866667	Stance	27.206	27.614	0.408	-	D16-133 6m	2.5		0.001
7	swing	4019	4041	0.183333	walk	0.0326667	Swing	27.614	27.83	0.216	735.712	D16-133 6m	2.5		-0.00766667
	stance	4041	4083	0.35	walk	-0.04	Stance	27.83	28.14	0.31	-	D16-133 6m	2.5		0.025
8	swing	4083	4107	0.2	walk	0.038	Swing	28.14	28.378	0.238	741.72	D16-133 6m	2.5		-0.015
	stance	4107	4147	0.333333	walk	-0.0343333	Stance	28.378	28.677	0.299	-	D16-133 6m	2.5		0.023
9	swing	4147	4168	0.175	walk	0.015	Swing	28.677	28.867	0.19	771.656	D16-133 6m	2.5		-0.0113333
	stance	4168	4211	0.358333	walk	-0.0143333	Stance	28.867	29.211	0.344	-	D16-133 6m	2.5		0.00366667
10	swing	4211	4236	0.208333	walk	0.0416667	Swing	29.211	29.461	0.25	664.1	D16-133 6m	2.5		-0.0106667
	stance	4236	4279	0.358333	walk	-0.0423333	Stance	29.461	29.777	0.316	-	D16-133 6m	2.5		0.031
11	swing	4279	4308	0.241667	walk	0.0123333	Swing	29.777	30.031	0.254	516.508	D16-133 6m	2.5		-0.0113333
	stance	4308	4347	0.325	walk	-0.003	Stance	30.031	30.353	0.322	-	D16-133 6m	2.5		0.001
12	swing	4347	4376	0.241667	walk	0.0223333	Swing	30.353	30.617	0.264	809.751	D16-133 6m	2.5		-0.002
	stance	4376	4420	0.366667	walk	-0.0206667	Stance	30.617	30.963	0.346	-	D16-133 6m	2.5		0.0203333
13	swing	4420	4436	0.133333	eating	0.00266667	Swing	30.963	31.099	0.136	977.127	D16-133 6m	2.5		-0.000333333
	stance	4436	4478	0.35	eating	-0.007	Stance	31.099	31.442	0.343	-	D16-133 6m	2.5		0.00233333
14	swing	4478	4497	0.158333	walk	0.0296667	Swing	31.442	31.63	0.188	888.597	D16-133 6m	2.5		-0.00466667
	stance	4497	4539	0.35	walk	-0.026	Stance	31.63	31.954	0.324	-	D16-133 6m	2.5		0.025
15	swing	4539	4566	0.225	walk	-0.013	Swing	31.954	32.166	0.212	869.845	D16-133 6m	2.5		-0.001
	stance	4566	4608	0.35	walk	0.001	Stance	32.166	32.517	0.351	-	D16-133 6m	2.5		-0.014
16	swing	4608	4635	0.225	walk	0.018	Swing	32.517	32.76	0.243	689.878	D16-133 6m	2.5		-0.013
	stance	4635	4678	0.358333	walk	-0.0103333	Stance	32.76	33.108	0.348	-	D16-133 6m	2.5		0.005
17	swing	4678	4702	0.2	walk	0.038	Swing	33.108	33.346	0.238	667.135	D16-133 6m	2.5		-0.00533333
	stance	4702	4750	0.4	walk	-0.038	Stance	33.346	33.708	0.362	-	D16-133 6m	2.5		0.0326667
18	swing	4750	4775	0.208333	walk	0.0256667	Swing	33.708	33.942	0.234	784.941	D16-133 6m	2.5		-0.00533333
	stance	4775	4816	0.341667	walk	-0.0266667	Stance	33.942	34.257	0.315	-	D16-133 6m	2.5		0.0203333
19	swing	4816	4838	0.183333	walk	-0.00233333	Swing	34.257	34.438	0.181	760.434	D16-133 6m	2.5		-0.00633333
	stance	4838	4884	0.383333	walk	0.00566667	Stance	34.438	34.827	0.389	-	D16-133 6m	2.5		-0.00866667
20	swing	4884	4905	0.175	walk	0.003	Swing	34.827	35.005	0.178	803.582	D16-133 6m	2.5		-0.003
	stance	4905	4953	0.4	walk	-0.002	Stance	35.005	35.403	0.398	-	D16-133 6m	2.5		3.55271e-15
21	swing	4953	4975	0.183333	walk	0.000666667	Swing	35.403	35.587	0.184	772.981	D16-133 6m	2.5		-0.002
	stance	4975	5026	0.425	walk	0	Stance	35.587	36.012	0.425	-	D16-133 6m	2.5		-0.00133333
22	swing	5026	5050	0.2	walk	0.005	Swing	36.012	36.217	0.205	930.967	D16-133 6m	2.5		-0.00133333
	stance	5050	5087	0.308333	walk	-0.000333333	Stance	36.217	36.525	0.308	-	D16-133 6m	2.5		0.00366667
23	swing	5087	5111	0.2	walk	-0.026	Swing	36.525	36.699	0.174	832.165	D16-133 6m	2.5		0.00333333
	stance	5111	5157	0.383333	walk	0.0206667	Stance	36.699	37.103	0.404	-	D16-133 6m	2.5		-0.0226667
24	swing	5157	5179	0.183333	walk	-0.00333333	Swing	37.103	37.283	0.18	668.819	D16-133 6m	2.5		-0.002
	stance	5179	5219	0.333333	walk	0.00266667	Stance	37.283	37.619	0.336	-	D16-133 6m	2.5		-0.00533333
25	swing	5219	5243	0.2	walk	-0.015	Swing	37.619	37.804	0.185	853.729	D16-133 6m	2.5		-0.00266667
	stance	5243	5283	0.333333	walk	0.0126667	Stance	37.804	38.15	0.346	-	D16-133 6m	2.5		-0.0176667
26	swing	5283	5307	0.2	walk	0.027	Swing	38.15	38.377	0.227	761.433	D16-133 6m	2.5		-0.005
	stance	5307	5356	0.408333	walk	-0.0243333	Stance	38.377	38.761	0.384	-	D16-133 6m	2.5		0.022
27	swing	5356	5378	0.183333	walk	0.0316667	Swing	38.761	38.976	0.215	694.354	D16-133 6m	2.5		-0.00233333
	stance	5378	5418	0.333333	walk	-0.0303333	Stance	38.976	39.279	0.303	-	D16-133 6m	2.5		0.0293333
28	swing	5418	5441	0.191667	walk	0.0293333	Swing	39.279	39.5	0.221	787.752	D16-133 6m	2.5		-0.001
	stance	5441	5489	0.4	walk	-0.038	Stance	39.5	39.862	0.362	-	D16-133 6m	2.5		0.0283333
29	swing	5489	5512	0.191667	walk	0.0333333	Swing	39.862	40.087	0.225	625.7	D16-133 6m	2.5		-0.00966667
	stance	5512	5555	0.358333	walk	-0.0203333	Stance	40.087	40.425	0.338	-	D16-133 6m	2.5		0.0236667
30	swing	5555	5580	0.208333	walk	0.0206667	Swing	40.425	40.654	0.229	763.076	D16-133 6m	2.5		0.00333333
	stance	5580	5617	0.308333	walk	-0.0213333	Stance	40.654	40.941	0.287	-	D16-133 6m	2.5		0.024
31	swing	5617	5640	0.191667	walk	0.0223333	Swing	40.941	41.155	0.214	920.288	D16-133 6m	2.5		0.00266667
	stance	5640	5686	0.383333	walk	-0.0273333	Stance	41.155	41.511	0.356	-	D16-133 6m	2.5		0.025
32	swing	5686	5715	0.241667	walk	-0.0186667	Swing	41.511	41.734	0.223	654.929	D16-133 6m	2.5		-0.00233333
	stance	5715	5761	0.383333	walk	0.0116667	Stance	41.734	42.129	0.395	-	D16-133 6m	2.5		-0.021
33	swing	5761	5783	0.183333	walk	-0.00233333	Swing	42.129	42.31	0.181	709.61	D16-133 6m	2.5		-0.00933333
	stance	5783	5827	0.366667	walk	0.000333333	Stance	42.31	42.677	0.367	-	D16-133 6m	2.5		-0.0116667
34	swing	5827	5851	0.2	walk	-0.007	Swing	42.677	42.87	0.193	811.678	D16-133 6m	2.5		-0.0113333
	stance	5851	5891	0.333333	walk	0.0126667	Stance	42.87	43.216	0.346	-	D16-133 6m	2.5		-0.0183333
35	swing	5891	5927	0.3	walk	0.008	Swing	43.216	43.524	0.308	565.295	D16-133 6m	2.5		-0.00566667
	stance	5927	5957	0.25	walk	-0.013	Stance	43.524	43.761	0.237	-	D16-133 6m	2.5		0.00233333
36	swing	5957	5983	0.216667	slowing down	0.0103333	Swing	43.761	43.988	0.227	610.471	D16-133 6m	2.5		-0.0106667
	stance	5983	6034	0.425	slowing down	0.001	Stance	43.988	44.414	0.426	-	D16-133 6m	2.5		-0.000333333
37	swing	6034	6055	0.175	slowing down	-0.006	Swing	44.414	44.583	0.169	682.648	D16-133 6m	2.5		0.000666667
	stance	6055	6082	0.225	slowing down	0.003	Stance	44.583	44.811	0.228	-	D16-133 6m	2.5		-0.00533333
38	swing	6082	6120	0.316667	walk	-0.00766667	Swing	44.811	45.12	0.309	577.213	D16-133 6m	2.5		-0.00233333
	stance	6120	6150	0.25	walk	0	Stance	45.12	45.37	0.25	-	D16-133 6m	2.5		-0.01
39	swing	6150	6186	0.3	walk	0.038	Swing	45.37	45.708	0.338	432.004	D16-133 6m	2.5		-0.01
	stance	6186	6221	0.291667	walk	-0.0336667	Stance	45.708	45.966	0.258	-	D16-133 6m	2.5		0.028
40	swing	6221	6252	0.258333	walk	0.0156667	Swing	45.966	46.24	0.274	416.845	D16-133 6m	2.5		-0.00566667
	stance	6252	6294	0.35	walk	-0.012	Stance	46.24	46.578	0.338	-	D16-133 6m	2.5		0.01
41	swing	6294	6317	0.191667	walk	0.00433333	Swing	46.578	46.774	0.196	609.716	D16-133 6m	2.5		-0.002
	stance	6317	6360	0.358333	walk	-0.000333333	Stance	46.774	47.132	0.358	-	D16-133 6m	2.5		0.00233333
42	swing	6360	6391	0.258333	walk	-0.00533333	Swing	47.132	47.385	0.253	726.66	D16-133 6m	2.5		0.002
	stance	6391	6431	0.333333	walk	-0.0123333	Stance	47.385	47.706	0.321	-	D16-133 6m	2.5		-0.00333333
43	swing	6431	6461	0.25	walk	0.046	Swing	47.706	48.002	0.296	499.539	D16-133 6m	2.5		-0.0156667
	stance	6461	6502	0.341667	walk	-0.0286667	Stance	48.002	48.315	0.313	-	D16-133 6m	2.5		0.0303333
44	swing	6502	6528	0.216667	walk	0.0133333	Swing	48.315	48.545	0.23	526.425	D16-133 6m	2.5		0.00166667
	stance	6528	6574	0.383333	walk	-0.00633333	Stance	48.545	48.922	0.377	-	D16-133 6m	2.5		0.015
45	swing	6574	6604	0.25	walk	-0.004	Swing	48.922	49.168	0.246	724.72	D16-133 6m	2.5		0.00866667
	stance	6604	6649	0.375	walk	-0.014	Stance	49.168	49.529	0.361	-	D16-133 6m	2.5		0.00466667
46	swing	6649	6677	0.233333	walk	0.0116667	Swing	49.529	49.774	0.245	541.34	D16-133 6m	2.5		-0.00933333
	stance	6677	6720	0.358333	walk	-0.0183333	Stance	49.774	50.114	0.34	-	D16-133 6m	2.5		0.00233333
47	swing	6720	6748	0.233333	walk	0.00866667	Swing	50.114	50.356	0.242	521.853	D16-133 6m	2.5		-0.016
	stance	6748	6814	0.55	walk	0.005	Stance	50.356	50.911	0.555	-	D16-133 6m	2.5		-0.00733333
48	swing	6814	6841	0.225	walk	0.022	Swing	50.911	51.158	0.247	780.799	D16-133 6m	2.5		-0.00233333
	stance	6841	6886	0.375	walk	-0.018	Stance	51.158	51.515	0.357	-	D16-133 6m	2.5		0.0196667
49	swing	6886	6912	0.216667	walk	0.0263333	Swing	51.515	51.758	0.243	800.695	D16-133 6m	2.5		0.00166667
	stance	6912	6956	0.366667	walk	-0.0286667	Stance	51.758	52.096	0.338	-	D16-133 6m	2.5		0.028
50	swing	6956	6980	0.2	walk	-0.023	Swing	52.096	52.273	0.177	983.223	D16-133 6m	2.5		-0.000666667
	stance	6980	7030	0.416667	walk	0.0223333	Stance	52.273	52.712	0.439	-	D16-133 6m	2.5		-0.0236667
1	swing	5901	5935	0.283333	walk	0.00666667	Swing	42.502	42.792	0.29	773.027	D16-133 6m	3		0
	stance	5935	5972	0.308333	walk	0.00266667	Stance	42.792	43.103	0.311	-	D16-133 6m	3		0.00666667
2	swing	5972	5999	0.225	walk	-0.039	Swing	43.103	43.289	0.186	924.801	D16-133 6m	3		0.00933333
	stance	5999	6034	0.291667	walk	0.0333333	Stance	43.289	43.614	0.325	-	D16-133 6m	3		-0.0296667
3	swing	6034	6058	0.2	walk	0.019	Swing	43.614	43.833	0.219	1002.23	D16-133 6m	3		0.00366667
	stance	6058	6096	0.316667	walk	-0.0206667	Stance	43.833	44.129	0.296	-	D16-133 6m	3		0.0226667
4	swing	6096	6117	0.175	overstep	0.009	Swing	44.129	44.313	0.184	945.804	D16-133 6m	3		0.002
	stance	6117	6152	0.291667	overstep	-0.0116667	Stance	44.313	44.593	0.28	-	D16-133 6m	3		0.011
5	swing	6152	6186	0.283333	overstep	-0.0263333	Swing	44.593	44.85	0.257	964.013	D16-133 6m	3		-0.000666667
	stance	6186	6277	0.758333	overstep	0.0326667	Stance	44.85	45.641	0.791	-	D16-133 6m	3		-0.027
6	swing	6277	6299	0.183333	walk	-0.00533333	Swing	45.641	45.819	0.178	973.784	D16-133 6m	3		0.00566667
	stance	6299	6339	0.333333	walk	0.00466667	Stance	45.819	46.157	0.338	-	D16-133 6m	3		0.000333333
7	swing	6339	6361	0.183333	walk	-0.00833333	Swing	46.157	46.332	0.175	913.999	D16-133 6m	3		0.005
	stance	6361	6415	0.45	walk	0.007	Stance	46.332	46.789	0.457	-	D16-133 6m	3		-0.00333333
8	swing	6415	6435	0.166667	walk	-0.00266667	Swing	46.789	46.953	0.164	920.177	D16-133 6m	3		0.00366667
	stance	6435	6491	0.466667	walk	0.00533333	Stance	46.953	47.425	0.472	-	D16-133 6m	3		0.001
9	swing	6491	6514	0.191667	walk	0.0403333	Swing	47.425	47.657	0.232	983.746	D16-133 6m	3		0.00633333
	stance	6514	6555	0.341667	walk	-0.0416667	Stance	47.657	47.957	0.3	-	D16-133 6m	3		0.0466667
10	swing	6555	6578	0.191667	walk	-0.0106667	Swing	47.957	48.138	0.181	1068.34	D16-133 6m	3		0.005
	stance	6578	6626	0.4	walk	0.007	Stance	48.138	48.545	0.407	-	D16-133 6m	3		-0.00566667
11	swing	6626	6650	0.2	walk	0.022	Swing	48.545	48.767	0.222	1051.58	D16-133 6m	3		0.00133333
	stance	6650	6683	0.275	walk	-0.016	Stance	48.767	49.026	0.259	-	D16-133 6m	3		0.0233333
12	swing	6683	6706	0.191667	walk	-0.0106667	Swing	49.026	49.207	0.181	1220.71	D16-133 6m	3		0.00733333
	stance	6706	6744	0.316667	walk	0.00133333	Stance	49.207	49.525	0.318	-	D16-133 6m	3		-0.00333333
13	swing	6744	6766	0.183333	walk	0.0386667	Swing	49.525	49.747	0.222	838.891	D16-133 6m	3		-0.002
	stance	6766	6822	0.466667	walk	-0.0296667	Stance	49.747	50.184	0.437	-	D16-133 6m	3		0.0366667
14	swing	6822	6845	0.191667	fell off	0.0353333	Swing	50.184	50.411	0.227	893.393	D16-133 6m	3		0.007
	stance	6845	6894	0.408333	fell off	-0.0373333	Stance	50.411	50.782	0.371	-	D16-133 6m	3		0.0423333
15	swing	6894	6915	0.175	fell off	-0.001	Swing	50.782	50.956	0.174	1085.63	D16-133 6m	3		0.005
	stance	6915	6953	0.316667	fell off	0.00133333	Stance	50.956	51.274	0.318	-	D16-133 6m	3		0.004
16	swing	6953	6974	0.175	fell off	-0.006	Swing	51.274	51.443	0.169	926.928	D16-133 6m	3		0.00533333
	stance	6974	7004	0.25	fell off	0.006	Stance	51.443	51.699	0.256	-	D16-133 6m	3		-0.000666667
17	swing	7004	7026	0.183333	fell off	0.00266667	Swing	51.699	51.885	0.186	960.369	D16-133 6m	3		0.00533333
	stance	7026	7060	0.283333	fell off	0.00266667	Stance	51.885	52.171	0.286	-	D16-133 6m	3		0.008
18	swing	7060	7083	0.191667	walk	-0.00166667	Swing	52.171	52.361	0.19	1017.01	D16-133 6m	3		0.0106667
	stance	7083	7120	0.308333	walk	0.00266667	Stance	52.361	52.672	0.311	-	D16-133 6m	3		0.009
19	swing	7120	7143	0.191667	walk	-0.00566667	Swing	52.672	52.858	0.186	1069.35	D16-133 6m	3		0.0116667
	stance	7143	7186	0.358333	walk	-0.000333333	Stance	52.858	53.216	0.358	-	D16-133 6m	3		0.006
20	swing	7186	7211	0.208333	walk	-0.00633333	Swing	53.216	53.418	0.202	875.016	D16-133 6m	3		0.00566667
	stance	7211	7248	0.308333	walk	-0.00133333	Stance	53.418	53.725	0.307	-	D16-133 6m	3		-0.000666667
21	swing	7248	7272	0.2	walk	0.004	Swing	53.725	53.929	0.204	807.115	D16-133 6m	3		-0.002
	stance	7272	7316	0.366667	walk	0.00433333	Stance	53.929	54.3	0.371	-	D16-133 6m	3		0.002
22	swing	7316	7339	0.191667	walk	-0.000666667	Swing	54.3	54.491	0.191	938.18	D16-133 6m	3		0.00633333
	stance	7339	7384	0.375	walk	-0.002	Stance	54.491	54.864	0.373	-	D16-133 6m	3		0.00566667
23	swing	7384	7409	0.208333	walk	0.000666667	Swing	54.864	55.073	0.209	803.301	D16-133 6m	3		0.00366667
	stance	7409	7444	0.291667	walk	0.00533333	Stance	55.073	55.37	0.297	-	D16-133 6m	3		0.00433333
24	swing	7444	7472	0.233333	walk	-0.0323333	Swing	55.37	55.571	0.201	905.315	D16-133 6m	3		0.00966667
	stance	7472	7502	0.25	walk	0.031	Stance	55.571	55.852	0.281	-	D16-133 6m	3		-0.0226667
25	swing	7502	7532	0.25	looking up	-0.01	Swing	55.852	56.092	0.24	1048.16	D16-133 6m	3		0.00833333
	stance	7532	7562	0.25	looking up	0.003	Stance	56.092	56.345	0.253	-	D16-133 6m	3		-0.00166667
26	swing	7562	7589	0.225	looking up	0.001	Swing	56.345	56.571	0.226	607.71	D16-133 6m	3		0.00133333
	stance	7589	7628	0.325	looking up	-0.007	Stance	56.571	56.889	0.318	-	D16-133 6m	3		0.00233333
27	swing	7628	7650	0.183333	walk	0.00266667	Swing	56.889	57.075	0.186	601.53	D16-133 6m	3		-0.00466667
	stance	7650	7704	0.45	walk	-0.001	Stance	57.075	57.524	0.449	-	D16-133 6m	3		-0.002
28	swing	7704	7728	0.2	looking up	0.049	Swing	57.524	57.773	0.249	838.384	D16-133 6m	3		-0.003
	stance	7728	7780	0.433333	looking up	-0.0403333	Stance	57.773	58.166	0.393	-	D16-133 6m	3		0.046
29	swing	7780	7806	0.216667	looking up	-0.0216667	Swing	58.166	58.361	0.195	855.016	D16-133 6m	3		0.00566667
	stance	7806	7848	0.35	looking up	0.019	Stance	58.361	58.73	0.369	-	D16-133 6m	3		-0.016
30	swing	7848	7869	0.175	fell off	0.003	Swing	58.73	58.908	0.178	926.533	D16-133 6m	3		0.003
	stance	7869	7906	0.308333	fell off	0.00466667	Stance	58.908	59.221	0.313	-	D16-133 6m	3		0.006
31	swing	7906	7929	0.191667	fell off	-0.00266667	Swing	59.221	59.41	0.189	813.193	D16-133 6m	3		0.0106667
	stance	7929	7971	0.35	fell off	0.002	Stance	59.41	59.762	0.352	-	D16-133 6m	3		0.008
32	swing	7971	7992	0.175	fell off	0.004	Swing	59.762	59.941	0.179	846.017	D16-133 6m	3		0.01
	stance	7992	8029	0.308333	fell off	-0.00433333	Stance	59.941	60.245	0.304	-	D16-133 6m	3		0.014
33	swing	8029	8051	0.183333	fell off	0.00966667	Swing	60.245	60.438	0.193	940.011	D16-133 6m	3		0.00966667
	stance	8051	8082	0.258333	fell off	-0.00633333	Stance	60.438	60.69	0.252	-	D16-133 6m	3		0.0193333
34	swing	8082	8106	0.2	walk	-0.012	Swing	60.69	60.878	0.188	1015.31	D16-133 6m	3		0.013
	stance	8106	8135	0.241667	walk	0.00733333	Stance	60.878	61.127	0.249	-	D16-133 6m	3		0.001
35	swing	8135	8158	0.191667	walk	-0.0126667	Swing	61.127	61.306	0.179	1113.23	D16-133 6m	3		0.00833333
	stance	8158	8199	0.341667	walk	0.0123333	Stance	61.306	61.66	0.354	-	D16-133 6m	3		-0.00433333
36	swing	8199	8223	0.2	walk	-0.01	Swing	61.66	61.85	0.19	901.937	D16-133 6m	3		0.008
	stance	8223	8255	0.266667	walk	0.0123333	Stance	61.85	62.129	0.279	-	D16-133 6m	3		-0.002
37	swing	8255	8281	0.216667	walk	-0.0226667	Swing	62.129	62.323	0.194	967.198	D16-133 6m	3		0.0103333
	stance	8281	8314	0.275	walk	0.015	Stance	62.323	62.613	0.29	-	D16-133 6m	3		-0.0123333
38	swing	8314	8337	0.191667	walk	-0.00366667	Swing	62.613	62.801	0.188	892.876	D16-133 6m	3		0.00266667
	stance	8337	8382	0.375	walk	0.012	Stance	62.801	63.188	0.387	-	D16-133 6m	3		-0.001
1	swing	4622	4646	0.2	trot	0.027	Swing	33.034	33.261	0.227	839.878	D16-133 6m	3.5		0
	stance	4646	4674	0.233333	trot	-0.0213333	Stance	33.261	33.473	0.212	-	D16-133 6m	3.5		0.027
2	swing	4674	4699	0.208333	walk	-0.0273333	Swing	33.473	33.654	0.181	892.348	D16-133 6m	3.5		0.00566667
	stance	4699	4737	0.316667	walk	0.0253333	Stance	33.654	33.996	0.342	-	D16-133 6m	3.5		-0.0216667
3	swing	4737	4760	0.191667	walk	0.000333333	Swing	33.996	34.188	0.192	797.746	D16-133 6m	3.5		0.00366667
	stance	4760	4796	0.3	walk	-0.003	Stance	34.188	34.485	0.297	-	D16-133 6m	3.5		0.004
4	swing	4796	4819	0.191667	looking up	-0.0156667	Swing	34.485	34.661	0.176	1111.35	D16-133 6m	3.5		0.001
	stance	4819	4846	0.225	looking up	0.02	Stance	34.661	34.906	0.245	-	D16-133 6m	3.5		-0.0146667
5	swing	4846	4872	0.216667	looking up	-0.0336667	Swing	34.906	35.089	0.183	1133.89	D16-133 6m	3.5		0.00533333
	stance	4872	4899	0.225	looking up	0.026	Stance	35.089	35.34	0.251	-	D16-133 6m	3.5		-0.0283333
6	swing	4899	4928	0.241667	looking up	-0.0336667	Swing	35.34	35.548	0.208	881.085	D16-133 6m	3.5		-0.00233333
	stance	4928	4958	0.25	looking up	0.034	Stance	35.548	35.832	0.284	-	D16-133 6m	3.5		-0.036
7	swing	4958	4984	0.216667	trot	0.00333333	Swing	35.832	36.052	0.22	850.924	D16-133 6m	3.5		-0.002
	stance	4984	5014	0.25	trot	-0.006	Stance	36.052	36.296	0.244	-	D16-133 6m	3.5		0.00133333
8	swing	5014	5040	0.216667	trot	0.0123333	Swing	36.296	36.525	0.229	684.557	D16-133 6m	3.5		-0.00466667
	stance	5040	5072	0.266667	trot	-0.00666667	Stance	36.525	36.785	0.26	-	D16-133 6m	3.5		0.00766667
9	swing	5072	5098	0.216667	trot	0.00633333	Swing	36.785	37.008	0.223	843.038	D16-133 6m	3.5		0.001
	stance	5098	5128	0.25	trot	-0.011	Stance	37.008	37.247	0.239	-	D16-133 6m	3.5		0.00733333
10	swing	5128	5151	0.191667	walk	-0.00466667	Swing	37.247	37.434	0.187	695.435	D16-133 6m	3.5		-0.00366667
	stance	5151	5195	0.366667	walk	0.0113333	Stance	37.434	37.812	0.378	-	D16-133 6m	3.5		-0.00833333
11	swing	5195	5218	0.191667	walk	-0.0186667	Swing	37.812	37.985	0.173	855.085	D16-133 6m	3.5		0.003
	stance	5218	5267	0.408333	walk	0.0186667	Stance	37.985	38.412	0.427	-	D16-133 6m	3.5		-0.0156667
12	swing	5267	5289	0.183333	walk	0.00266667	Swing	38.412	38.598	0.186	931.188	D16-133 6m	3.5		0.003
	stance	5289	5321	0.266667	walk	-0.00166667	Stance	38.598	38.863	0.265	-	D16-133 6m	3.5		0.00566667
13	swing	5321	5345	0.2	walk	-0.013	Swing	38.863	39.05	0.187	976.773	D16-133 6m	3.5		0.004
	stance	5345	5376	0.258333	walk	0.00766667	Stance	39.05	39.316	0.266	-	D16-133 6m	3.5		-0.009
14	swing	5376	5403	0.225	trot	0	Swing	39.316	39.541	0.225	864.779	D16-133 6m	3.5		-0.00133333
	stance	5403	5430	0.225	trot	0.004	Stance	39.541	39.77	0.229	-	D16-133 6m	3.5		-0.00133333
15	swing	5430	5457	0.225	trot	0.024	Swing	39.77	40.019	0.249	976.034	D16-133 6m	3.5		0.00266667
	stance	5457	5483	0.216667	trot	-0.0296667	Stance	40.019	40.206	0.187	-	D16-133 6m	3.5		0.0266667
16	swing	5483	5507	0.2	walk	0.03	Swing	40.206	40.436	0.23	835.911	D16-133 6m	3.5		-0.003
	stance	5507	5540	0.275	walk	-0.032	Stance	40.436	40.679	0.243	-	D16-133 6m	3.5		0.027
17	swing	5540	5567	0.225	trot	-0.022	Swing	40.679	40.882	0.203	695.709	D16-133 6m	3.5		-0.005
	stance	5567	5599	0.266667	trot	0.0293333	Stance	40.882	41.178	0.296	-	D16-133 6m	3.5		-0.027
18	swing	5599	5630	0.258333	trot	-0.00333333	Swing	41.178	41.433	0.255	632.293	D16-133 6m	3.5		0.00233333
	stance	5630	5656	0.216667	trot	0.00433333	Stance	41.433	41.654	0.221	-	D16-133 6m	3.5		-0.001
19	swing	5656	5684	0.233333	trot	0.0286667	Swing	41.654	41.916	0.262	806.847	D16-133 6m	3.5		0.00333333
	stance	5684	5711	0.225	trot	-0.036	Stance	41.916	42.105	0.189	-	D16-133 6m	3.5		0.032
20	swing	5711	5735	0.2	trot	0.026	Swing	42.105	42.331	0.226	744.848	D16-133 6m	3.5		-0.004
	stance	5735	5766	0.258333	trot	-0.0333333	Stance	42.331	42.556	0.225	-	D16-133 6m	3.5		0.022
21	swing	5766	5790	0.2	stopped	-0.001	Swing	42.556	42.755	0.199	695.455	D16-133 6m	3.5		-0.0113333
	stance	5790	5845	0.458333	stopped	0.0126667	Stance	42.755	43.226	0.471	-	D16-133 6m	3.5		-0.0123333
22	swing	5845	5865	0.166667	walk	0.0113333	Swing	43.226	43.404	0.178	1023.34	D16-133 6m	3.5		0.000333333
	stance	5865	5902	0.308333	walk	-0.00533333	Stance	43.404	43.707	0.303	-	D16-133 6m	3.5		0.0116667
23	swing	5902	5926	0.2	walk	-0.002	Swing	43.707	43.905	0.198	908.077	D16-133 6m	3.5		0.00633333
	stance	5926	5953	0.225	walk	0.002	Stance	43.905	44.132	0.227	-	D16-133 6m	3.5		0.00433333
24	swing	5953	5976	0.191667	trot	-0.00366667	Swing	44.132	44.32	0.188	1088.79	D16-133 6m	3.5		0.00633333
	stance	5976	6002	0.216667	trot	-0.000666667	Stance	44.32	44.536	0.216	-	D16-133 6m	3.5		0.00266667
25	swing	6002	6031	0.241667	jump	-0.102667	Swing	44.536	44.675	0.139	1054.91	D16-133 6m	3.5		0.002
	stance	6031	6057	0.216667	jump	0.103333	Stance	44.675	44.995	0.32	-	D16-133 6m	3.5		-0.100667
26	swing	6057	6080	0.191667	trot	-0.0146667	Swing	44.995	45.172	0.177	840.192	D16-133 6m	3.5		0.00266667
	stance	6080	6120	0.333333	trot	0.00366667	Stance	45.172	45.509	0.337	-	D16-133 6m	3.5		-0.012
27	swing	6120	6146	0.216667	trot	-0.0166667	Swing	45.509	45.709	0.2	727.022	D16-133 6m	3.5		-0.00833333
	stance	6146	6174	0.233333	trot	0.0246667	Stance	45.709	45.967	0.258	-	D16-133 6m	3.5		-0.025
28	swing	6174	6198	0.2	trot	0.007	Swing	45.967	46.174	0.207	650.638	D16-133 6m	3.5		-0.000333333
	stance	6198	6228	0.25	trot	-0.007	Stance	46.174	46.417	0.243	-	D16-133 6m	3.5		0.00666667
29	swing	6228	6258	0.25	trot	0.004	Swing	46.417	46.671	0.254	665.997	D16-133 6m	3.5		-0.000333333
	stance	6258	6289	0.258333	trot	-0.00233333	Stance	46.671	46.927	0.256	-	D16-133 6m	3.5		0.00366667
30	swing	6289	6317	0.233333	trot	0.00466667	Swing	46.927	47.165	0.238	722.978	D16-133 6m	3.5		0.00133333
	stance	6317	6345	0.233333	trot	-0.00433333	Stance	47.165	47.394	0.229	-	D16-133 6m	3.5		0.006
31	swing	6345	6370	0.208333	trot	-0.0243333	Swing	47.394	47.578	0.184	807.69	D16-133 6m	3.5		0.00166667
	stance	6370	6398	0.233333	trot	0.0186667	Stance	47.578	47.83	0.252	-	D16-133 6m	3.5		-0.0226667
32	swing	6398	6423	0.208333	trot	0.0356667	Swing	47.83	48.074	0.244	743.252	D16-133 6m	3.5		-0.004
	stance	6423	6459	0.3	trot	-0.031	Stance	48.074	48.343	0.269	-	D16-133 6m	3.5		0.0316667
33	swing	6459	6485	0.216667	trot	-0.00366667	Swing	48.343	48.556	0.213	811.178	D16-133 6m	3.5		0.000666667
	stance	6485	6524	0.325	trot	0.005	Stance	48.556	48.886	0.33	-	D16-133 6m	3.5		-0.003
34	swing	6524	6545	0.175	looks down	0	Swing	48.886	49.061	0.175	917.998	D16-133 6m	3.5		0.002
	stance	6545	6585	0.333333	looks down	-0.00333333	Stance	49.061	49.391	0.33	-	D16-133 6m	3.5		0.002
35	swing	6585	6610	0.208333	walk	-0.0213333	Swing	49.391	49.578	0.187	1118.26	D16-133 6m	3.5		-0.00133333
	stance	6610	6635	0.208333	walk	0.0316667	Stance	49.578	49.818	0.24	-	D16-133 6m	3.5		-0.0226667
36	swing	6635	6659	0.2	trot	-0.026	Swing	49.818	49.992	0.174	1303.7	D16-133 6m	3.5		0.009
	stance	6659	6686	0.225	trot	0.019	Stance	49.992	50.236	0.244	-	D16-133 6m	3.5		-0.017
37	swing	6686	6717	0.258333	trot	-0.00633333	Swing	50.236	50.488	0.252	861.583	D16-133 6m	3.5		0.002
	stance	6717	6748	0.258333	trot	0.00166667	Stance	50.488	50.748	0.26	-	D16-133 6m	3.5		-0.00433333
38	swing	6748	6772	0.2	trot	0.032	Swing	50.748	50.98	0.232	781.436	D16-133 6m	3.5		-0.00266667
	stance	6772	6806	0.283333	trot	-0.0323333	Stance	50.98	51.231	0.251	-	D16-133 6m	3.5		0.0293333
39	swing	6806	6832	0.216667	trot	0.0343333	Swing	51.231	51.482	0.251	726.101	D16-133 6m	3.5		-0.003
	stance	6832	6867	0.291667	trot	-0.0276667	Stance	51.482	51.746	0.264	-	D16-133 6m	3.5		0.0313333
40	swing	6867	6894	0.225	trot	-0.024	Swing	51.746	51.947	0.201	883.823	D16-133 6m	3.5		0.00366667
	stance	6894	6930	0.3	trot	0.018	Stance	51.947	52.265	0.318	-	D16-133 6m	3.5		-0.0203333
41	swing	6930	6951	0.175	looks down	0.015	Swing	52.265	52.455	0.19	833.285	D16-133 6m	3.5		-0.00233333
	stance	6951	7003	0.433333	looks down	-0.0103333	Stance	52.455	52.878	0.423	-	D16-133 6m	3.5		0.0126667
42	swing	7003	7025	0.183333	looks down	-0.0153333	Swing	52.878	53.046	0.168	1079.01	D16-133 6m	3.5		0.00233333
	stance	7025	7058	0.275	looks down	0.013	Stance	53.046	53.334	0.288	-	D16-133 6m	3.5		-0.013
43	swing	7058	7080	0.183333	walk	0.00766667	Swing	53.334	53.525	0.191	986.538	D16-133 6m	3.5		3.55271e-15
	stance	7080	7107	0.225	walk	-0.001	Stance	53.525	53.749	0.224	-	D16-133 6m	3.5		0.00766667
44	swing	7107	7130	0.191667	trot	-0.00766667	Swing	53.749	53.933	0.184	1180.91	D16-133 6m	3.5		0.00666667
	stance	7130	7156	0.216667	trot	0.00533333	Stance	53.933	54.155	0.222	-	D16-133 6m	3.5		-0.001
45	swing	7156	7183	0.225	trot	-0.019	Swing	54.155	54.361	0.206	972.549	D16-133 6m	3.5		0.00433333
	stance	7183	7215	0.266667	trot	0.0163333	Stance	54.361	54.644	0.283	-	D16-133 6m	3.5		-0.0146667
46	swing	7215	7243	0.233333	trot	0.0196667	Swing	54.644	54.897	0.253	918.234	D16-133 6m	3.5		0.00166667
	stance	7243	7278	0.291667	trot	-0.0216667	Stance	54.897	55.167	0.27	-	D16-133 6m	3.5		0.0213333
47	swing	7278	7304	0.216667	trot	0.0263333	Swing	55.167	55.41	0.243	834.231	D16-133 6m	3.5		-0.000333333
	stance	7304	7337	0.275	trot	-0.026	Stance	55.41	55.659	0.249	-	D16-133 6m	3.5		0.026
48	swing	7337	7364	0.225	trot	-0.006	Swing	55.659	55.878	0.219	683.724	D16-133 6m	3.5		0
	stance	7364	7406	0.35	trot	0.001	Stance	55.878	56.229	0.351	-	D16-133 6m	3.5		-0.006
50	swing	7462	7490	0.233333	trot	-0.0413333	Swing	56.229	56.421	0.192	917.639	D16-133 6m	3.5		-0.471667
	stance	7490	7520	0.25	trot	0.033	Stance	56.421	56.704	0.283	-	D16-133 6m	3.5		-0.513
51	swing	7520	7546	0.216667	trot	0.00933333	Swing	56.704	56.93	0.226	878.471	D16-133 6m	3.5		-0.48
	stance	7546	7579	0.275	trot	-0.019	Stance	56.93	57.186	0.256	-	D16-133 6m	3.5		-0.470667
1	swing	3779	3800	0.175	springs forwards	0.004	Swing	23.087	23.266	0.179	1184.09	D16-133 6m	4		0
	stance	3800	3827	0.225	springs forwards	-0.003	Stance	23.266	23.488	0.222	-	D16-133 6m	4		0.004
2	swing	3827	3851	0.2	trot	-0.005	Swing	23.488	23.683	0.195	1079.66	D16-133 6m	4		0.001
	stance	3851	3879	0.233333	trot	-0.000333333	Stance	23.683	23.916	0.233	-	D16-133 6m	4		-0.004
3	swing	3879	3905	0.216667	trot	0.0293333	Swing	23.916	24.162	0.246	886.049	D16-133 6m	4		-0.00433333
	stance	3905	3939	0.283333	trot	-0.0313333	Stance	24.162	24.414	0.252	-	D16-133 6m	4		0.025
4	swing	3939	3964	0.208333	trot	0.0216667	Swing	24.414	24.644	0.23	906.286	D16-133 6m	4		-0.00633333
	stance	3964	3992	0.233333	trot	-0.0153333	Stance	24.644	24.862	0.218	-	D16-133 6m	4		0.0153333
5	swing	3992	4015	0.191667	trot	0.0283333	Swing	24.862	25.082	0.22	955.277	D16-133 6m	4		-1.33227e-15
	stance	4015	4044	0.241667	trot	-0.0316667	Stance	25.082	25.292	0.21	-	D16-133 6m	4		0.0283333
6	swing	4044	4073	0.241667	trot	0.0213333	Swing	25.292	25.555	0.263	710.868	D16-133 6m	4		-0.00333333
	stance	4073	4102	0.241667	trot	-0.0236667	Stance	25.555	25.773	0.218	-	D16-133 6m	4		0.018
7	swing	4102	4126	0.2	trot	-0.005	Swing	25.773	25.968	0.195	847.99	D16-133 6m	4		-0.00566667
	stance	4126	4158	0.266667	trot	0.00433333	Stance	25.968	26.239	0.271	-	D16-133 6m	4		-0.0106667
8	swing	4158	4182	0.2	trot	0	Swing	26.239	26.439	0.2	826.815	D16-133 6m	4		-0.00633333
	stance	4182	4213	0.258333	trot	0.00566667	Stance	26.439	26.703	0.264	-	D16-133 6m	4		-0.00633333
9	swing	4213	4238	0.208333	trot	-0.00233333	Swing	26.703	26.909	0.206	742.297	D16-133 6m	4		-0.000666667
	stance	4238	4272	0.283333	trot	0.00366667	Stance	26.909	27.196	0.287	-	D16-133 6m	4		-0.003
10	swing	4272	4296	0.2	trot	-0.005	Swing	27.196	27.391	0.195	841.334	D16-133 6m	4		0.000666667
	stance	4296	4326	0.25	trot	-0.004	Stance	27.391	27.637	0.246	-	D16-133 6m	4		-0.00433333
11	swing	4326	4351	0.208333	trot	-0.00733333	Swing	27.637	27.838	0.201	858.75	D16-133 6m	4		-0.00833333
	stance	4351	4378	0.225	trot	0.012	Stance	27.838	28.075	0.237	-	D16-133 6m	4		-0.0156667
12	swing	4378	4403	0.208333	trot	0.0316667	Swing	28.075	28.315	0.24	731.295	D16-133 6m	4		-0.00366667
	stance	4403	4433	0.25	trot	-0.03	Stance	28.315	28.535	0.22	-	D16-133 6m	4		0.028
13	swing	4433	4461	0.233333	trot	0.00166667	Swing	28.535	28.77	0.235	646.088	D16-133 6m	4		-0.002
	stance	4461	4491	0.25	trot	-0.004	Stance	28.77	29.016	0.246	-	D16-133 6m	4		-0.000333333
14	swing	4491	4515	0.2	trot	0.03	Swing	29.016	29.246	0.23	820.645	D16-133 6m	4		-0.00433333
	stance	4515	4544	0.241667	trot	-0.0256667	Stance	29.246	29.462	0.216	-	D16-133 6m	4		0.0256667
15	swing	4544	4568	0.2	trot	-0.016	Swing	29.462	29.646	0.184	990.904	D16-133 6m	4		0
	stance	4568	4595	0.225	trot	0.019	Stance	29.646	29.89	0.244	-	D16-133 6m	4		-0.016
16	swing	4595	4622	0.225	trot	-0.009	Swing	29.89	30.106	0.216	698.053	D16-133 6m	4		0.003
	stance	4622	4652	0.25	trot	0	Stance	30.106	30.356	0.25	-	D16-133 6m	4		-0.006
17	swing	4652	4677	0.208333	trot	0.0356667	Swing	30.356	30.6	0.244	774.06	D16-133 6m	4		-0.006
	stance	4677	4709	0.266667	trot	-0.0336667	Stance	30.6	30.833	0.233	-	D16-133 6m	4		0.0296667
18	swing	4709	4734	0.208333	trot	0.0296667	Swing	30.833	31.071	0.238	925.52	D16-133 6m	4		-0.004
	stance	4734	4765	0.258333	trot	-0.0263333	Stance	31.071	31.303	0.232	-	D16-133 6m	4		0.0256667
19	swing	4765	4785	0.166667	trot	-0.00266667	Swing	31.303	31.467	0.164	1131.29	D16-133 6m	4		-0.000666667
	stance	4785	4821	0.3	trot	-0.004	Stance	31.467	31.763	0.296	-	D16-133 6m	4		-0.00333333
20	swing	4821	4845	0.2	walk	0.03	Swing	31.763	31.993	0.23	880.844	D16-133 6m	4		-0.00733333
	stance	4845	4885	0.333333	walk	-0.0273333	Stance	31.993	32.299	0.306	-	D16-133 6m	4		0.0226667
21	swing	4885	4905	0.166667	walk	0.0123333	Swing	32.299	32.478	0.179	955.068	D16-133 6m	4		-0.00466667
	stance	4905	4944	0.325	walk	-0.012	Stance	32.478	32.791	0.313	-	D16-133 6m	4		0.00766667
22	swing	4944	4964	0.166667	walk	0.0143333	Swing	32.791	32.972	0.181	993.991	D16-133 6m	4		-0.00433333
	stance	4964	5000	0.3	walk	-0.009	Stance	32.972	33.263	0.291	-	D16-133 6m	4		0.01
23	swing	5000	5023	0.191667	trot	0.00333333	Swing	33.263	33.458	0.195	1017.53	D16-133 6m	4		0.001
	stance	5023	5052	0.241667	trot	-0.00466667	Stance	33.458	33.695	0.237	-	D16-133 6m	4		0.00433333
24	swing	5052	5076	0.2	trot	0	Swing	33.695	33.895	0.2	938.787	D16-133 6m	4		-0.000333333
	stance	5076	5103	0.225	trot	0.003	Stance	33.895	34.123	0.228	-	D16-133 6m	4		-0.000333333
25	swing	5103	5126	0.191667	trot	0.00333333	Swing	34.123	34.318	0.195	1049.18	D16-133 6m	4		0.00266667
	stance	5126	5154	0.233333	trot	-0.00833333	Stance	34.318	34.543	0.225	-	D16-133 6m	4		0.006
26	swing	5154	5178	0.2	trot	-0.005	Swing	34.543	34.738	0.195	985.089	D16-133 6m	4		-0.00233333
	stance	5178	5205	0.225	trot	0.008	Stance	34.738	34.971	0.233	-	D16-133 6m	4		-0.00733333
27	swing	5205	5228	0.191667	trot	-0.00166667	Swing	34.971	35.161	0.19	1018.85	D16-133 6m	4		0.000666667
	stance	5228	5254	0.216667	trot	-0.00266667	Stance	35.161	35.375	0.214	-	D16-133 6m	4		-0.001
28	swing	5254	5280	0.216667	trot	0.0263333	Swing	35.375	35.618	0.243	827.522	D16-133 6m	4		-0.00366667
	stance	5280	5307	0.225	trot	-0.022	Stance	35.618	35.821	0.203	-	D16-133 6m	4		0.0226667
29	swing	5307	5332	0.208333	trot	0.0236667	Swing	35.821	36.053	0.232	816.81	D16-133 6m	4		0.000666667
	stance	5332	5363	0.258333	trot	-0.0283333	Stance	36.053	36.283	0.23	-	D16-133 6m	4		0.0243333
30	swing	5363	5390	0.225	trot	0.007	Swing	36.283	36.515	0.232	799.587	D16-133 6m	4		-0.004
	stance	5390	5421	0.258333	trot	-0.00933333	Stance	36.515	36.764	0.249	-	D16-133 6m	4		0.003
31	swing	5421	5445	0.2	trot	0.043	Swing	36.764	37.007	0.243	697.546	D16-133 6m	4		-0.00633333
	stance	5445	5478	0.275	trot	-0.038	Stance	37.007	37.244	0.237	-	D16-133 6m	4		0.0366667
32	swing	5478	5502	0.2	walk	-0.003	Swing	37.244	37.441	0.197	893.891	D16-133 6m	4		-0.00133333
	stance	5502	5544	0.35	walk	0.003	Stance	37.441	37.794	0.353	-	D16-133 6m	4		-0.00433333
33	swing	5544	5564	0.166667	walk	0.00933333	Swing	37.794	37.97	0.176	1048.54	D16-133 6m	4		-0.00133333
	stance	5564	5607	0.358333	walk	-0.00833333	Stance	37.97	38.32	0.35	-	D16-133 6m	4		0.008
34	swing	5607	5628	0.175	fell off	0.009	Swing	38.32	38.504	0.184	1006.32	D16-133 6m	4		-0.000333333
	stance	5628	5661	0.275	fell off	0	Stance	38.504	38.779	0.275	-	D16-133 6m	4		0.00866667
35	swing	5661	5682	0.175	fell off	-0.012	Swing	38.779	38.942	0.163	1081.72	D16-133 6m	4		0.00866667
	stance	5682	5709	0.225	fell off	0.006	Stance	38.942	39.173	0.231	-	D16-133 6m	4		-0.00333333
36	swing	5709	5728	0.158333	trot	0.00266667	Swing	39.173	39.334	0.161	1246.68	D16-133 6m	4		0.00266667
	stance	5728	5759	0.258333	trot	0.000666667	Stance	39.334	39.593	0.259	-	D16-133 6m	4		0.00533333
37	swing	5759	5784	0.208333	trot	-0.00933333	Swing	39.593	39.792	0.199	1038.91	D16-133 6m	4		0.006
	stance	5784	5811	0.225	trot	0.004	Stance	39.792	40.021	0.229	-	D16-133 6m	4		-0.00333333
38	swing	5811	5833	0.183333	trot	-0.00233333	Swing	40.021	40.202	0.181	1091.28	D16-133 6m	4		0.000666667
	stance	5833	5859	0.216667	trot	0.00433333	Stance	40.202	40.423	0.221	-	D16-133 6m	4		-0.00166667
39	swing	5859	5882	0.191667	trot	-0.00666667	Swing	40.423	40.608	0.185	1072.31	D16-133 6m	4		0.00266667
	stance	5882	5912	0.25	trot	-0.004	Stance	40.608	40.854	0.246	-	D16-133 6m	4		-0.004
40	swing	5912	5935	0.191667	trot	0.0403333	Swing	40.854	41.086	0.232	810.339	D16-133 6m	4		-0.008
	stance	5935	5965	0.25	trot	-0.031	Stance	41.086	41.305	0.219	-	D16-133 6m	4		0.0323333
41	swing	5965	5994	0.241667	eating	-0.00466667	Swing	41.305	41.542	0.237	679.542	D16-133 6m	4		0.00133333
	stance	5994	6022	0.233333	eating	-0.00233333	Stance	41.542	41.773	0.231	-	D16-133 6m	4		-0.00333333
42	swing	6022	6049	0.225	trot	0.029	Swing	41.773	42.027	0.254	702.056	D16-133 6m	4		-0.00566667
	stance	6049	6078	0.241667	trot	-0.0286667	Stance	42.027	42.24	0.213	-	D16-133 6m	4		0.0233333
43	swing	6078	6103	0.208333	trot	0.00766667	Swing	42.24	42.456	0.216	760.84	D16-133 6m	4		-0.00533333
	stance	6103	6135	0.266667	trot	-0.00166667	Stance	42.456	42.721	0.265	-	D16-133 6m	4		0.00233333
44	swing	6135	6159	0.2	trot	0.029	Swing	42.721	42.95	0.229	903.155	D16-133 6m	4		0.000666667
	stance	6159	6192	0.275	trot	-0.033	Stance	42.95	43.192	0.242	-	D16-133 6m	4		0.0296667
45	swing	6192	6218	0.216667	trot	-0.0166667	Swing	43.192	43.392	0.2	905.692	D16-133 6m	4		-0.00333333
	stance	6218	6251	0.275	trot	0.021	Stance	43.392	43.688	0.296	-	D16-133 6m	4		-0.02
46	swing	6251	6275	0.2	walk	0.033	Swing	43.688	43.921	0.233	1020.96	D16-133 6m	4		0.001
	stance	6275	6318	0.358333	walk	-0.0383333	Stance	43.921	44.241	0.32	-	D16-133 6m	4		0.034
1	swing	3122	3145	0.191667	looking up	-0.0186667	Swing	23.181	23.354	0.173	764.607	D16-133 9m	1.5		0
	stance	3145	3220	0.625	looking up	0.004	Stance	23.354	23.983	0.629	-	D16-133 9m	1.5		-0.0186667
2	swing	3220	3241	0.175	walk	0.005	Swing	23.983	24.163	0.18	637.058	D16-133 9m	1.5		-0.0146667
	stance	3241	3314	0.608333	walk	0.00966667	Stance	24.163	24.781	0.618	-	D16-133 9m	1.5		-0.00966667
3	swing	3314	3335	0.175	walk	0.005	Swing	24.781	24.961	0.18	665.556	D16-133 9m	1.5		-2.22045e-15
	stance	3335	3390	0.458333	walk	-0.00433333	Stance	24.961	25.415	0.454	-	D16-133 9m	1.5		0.005
4	swing	3390	3413	0.191667	walk	0.00633333	Swing	25.415	25.613	0.198	650.143	D16-133 9m	1.5		0.000666667
	stance	3413	3477	0.533333	walk	-0.0153333	Stance	25.613	26.131	0.518	-	D16-133 9m	1.5		0.007
5	swing	3477	3502	0.208333	walk	-0.0313333	Swing	26.131	26.308	0.177	582.82	D16-133 9m	1.5		-0.00833333
	stance	3502	3569	0.558333	walk	0.0366667	Stance	26.308	26.903	0.595	-	D16-133 9m	1.5		-0.0396667
6	swing	3569	3590	0.175	looking up	0.008	Swing	26.903	27.086	0.183	662.376	D16-133 9m	1.5		-0.003
	stance	3590	3647	0.475	looking up	-0.004	Stance	27.086	27.557	0.471	-	D16-133 9m	1.5		0.005
7	swing	3647	3669	0.183333	looking up	-0.000333333	Swing	27.557	27.74	0.183	617.77	D16-133 9m	1.5		0.001
	stance	3669	3721	0.433333	looking up	-0.00133333	Stance	27.74	28.172	0.432	-	D16-133 9m	1.5		0.000666667
8	swing	3721	3745	0.2	looking up	-0.01	Swing	28.172	28.362	0.19	651.088	D16-133 9m	1.5		-0.000666667
	stance	3745	3805	0.5	looking up	0.009	Stance	28.362	28.871	0.509	-	D16-133 9m	1.5		-0.0106667
9	swing	3805	3829	0.2	walk	-0.019	Swing	28.871	29.052	0.181	744.921	D16-133 9m	1.5		-0.00166667
	stance	3829	3895	0.55	walk	0.02	Stance	29.052	29.622	0.57	-	D16-133 9m	1.5		-0.0206667
10	swing	3895	3919	0.2	walk	0.005	Swing	29.622	29.827	0.205	708.31	D16-133 9m	1.5		-0.000666667
	stance	3919	3990	0.591667	walk	0.00333333	Stance	29.827	30.422	0.595	-	D16-133 9m	1.5		0.00433333
11	swing	3990	4014	0.2	looking down	-0.005	Swing	30.422	30.617	0.195	920.838	D16-133 9m	1.5		0.00766667
	stance	4014	4085	0.591667	looking down	-0.00866667	Stance	30.617	31.2	0.583	-	D16-133 9m	1.5		0.00266667
12	swing	4085	4102	0.141667	hit gate	0.00533333	Swing	31.2	31.347	0.147	734.006	D16-133 9m	1.5		-0.006
	stance	4102	4162	0.5	hit gate	0.003	Stance	31.347	31.85	0.503	-	D16-133 9m	1.5		-0.000666667
13	swing	4162	4186	0.2	walk	-0.015	Swing	31.85	32.035	0.185	857.692	D16-133 9m	1.5		0.00233333
	stance	4186	4241	0.458333	walk	0.0106667	Stance	32.035	32.504	0.469	-	D16-133 9m	1.5		-0.0126667
14	swing	4241	4265	0.2	hit gate	-0.002	Swing	32.504	32.702	0.198	623.287	D16-133 9m	1.5		-0.002
	stance	4265	4331	0.55	hit gate	0.003	Stance	32.702	33.255	0.553	-	D16-133 9m	1.5		-0.004
15	swing	4331	4355	0.2	walk	0.043	Swing	33.255	33.498	0.243	641.349	D16-133 9m	1.5		-0.001
	stance	4355	4426	0.591667	walk	-0.0466667	Stance	33.498	34.043	0.545	-	D16-133 9m	1.5		0.042
16	swing	4426	4449	0.191667	walk	-0.00766667	Swing	34.043	34.227	0.184	640.025	D16-133 9m	1.5		-0.00466667
	stance	4449	4531	0.683333	walk	0.00466667	Stance	34.227	34.915	0.688	-	D16-133 9m	1.5		-0.0123333
17	swing	4531	4555	0.2	walk	0.022	Swing	34.915	35.137	0.222	640.192	D16-133 9m	1.5		-0.00766667
	stance	4555	4637	0.683333	walk	-0.0253333	Stance	35.137	35.795	0.658	-	D16-133 9m	1.5		0.0143333
18	swing	4637	4659	0.183333	walk	0.0106667	Swing	35.795	35.989	0.194	595.36	D16-133 9m	1.5		-0.011
	stance	4659	4725	0.55	walk	0.001	Stance	35.989	36.54	0.551	-	D16-133 9m	1.5		-0.000333333
19	swing	4725	4755	0.25	walk	0.003	Swing	36.54	36.793	0.253	698.403	D16-133 9m	1.5		0.000666667
	stance	4755	4823	0.566667	walk	-0.00466667	Stance	36.793	37.355	0.562	-	D16-133 9m	1.5		0.00366667
20	swing	4823	4848	0.208333	walk	0.0286667	Swing	37.355	37.592	0.237	702.626	D16-133 9m	1.5		-0.001
	stance	4848	4914	0.55	walk	-0.032	Stance	37.592	38.11	0.518	-	D16-133 9m	1.5		0.0276667
21	swing	4914	4942	0.233333	walk	-0.0153333	Swing	38.11	38.328	0.218	674.473	D16-133 9m	1.5		-0.00433333
	stance	4942	4996	0.45	walk	0.023	Stance	38.328	38.801	0.473	-	D16-133 9m	1.5		-0.0196667
22	swing	4996	5018	0.183333	looks right	0.00666667	Swing	38.801	38.991	0.19	582.955	D16-133 9m	1.5		0.00333333
	stance	5018	5085	0.558333	looks right	-0.00633333	Stance	38.991	39.543	0.552	-	D16-133 9m	1.5		0.01
23	swing	5085	5109	0.2	walk	-0.031	Swing	39.543	39.712	0.169	874.241	D16-133 9m	1.5		0.00366667
	stance	5109	5165	0.466667	walk	0.0393333	Stance	39.712	40.218	0.506	-	D16-133 9m	1.5		-0.0273333
24	swing	5165	5189	0.2	walk	-0.013	Swing	40.218	40.405	0.187	893.212	D16-133 9m	1.5		0.012
	stance	5189	5239	0.416667	walk	0.00233333	Stance	40.405	40.824	0.419	-	D16-133 9m	1.5		-0.001
25	swing	5239	5269	0.25	looking up	-0.016	Swing	40.824	41.058	0.234	712.329	D16-133 9m	1.5		0.00133333
	stance	5269	5334	0.541667	looking up	0.0123333	Stance	41.058	41.612	0.554	-	D16-133 9m	1.5		-0.0146667
26	swing	5334	5358	0.2	looking up	-0.032	Swing	41.612	41.78	0.168	685.891	D16-133 9m	1.5		-0.00233333
	stance	5358	5431	0.608333	looking up	0.0326667	Stance	41.78	42.421	0.641	-	D16-133 9m	1.5		-0.0343333
27	swing	5431	5452	0.175	walk	0.001	Swing	42.421	42.597	0.176	770.609	D16-133 9m	1.5		-0.00166667
	stance	5452	5505	0.441667	walk	0.0103333	Stance	42.597	43.049	0.452	-	D16-133 9m	1.5		-0.000666667
28	swing	5505	5529	0.2	walk	-0.027	Swing	43.049	43.222	0.173	755.678	D16-133 9m	1.5		0.00966667
	stance	5529	5593	0.533333	walk	0.0216667	Stance	43.222	43.777	0.555	-	D16-133 9m	1.5		-0.0173333
29	swing	5593	5617	0.2	walk	-0.03	Swing	43.777	43.947	0.17	679.998	D16-133 9m	1.5		0.00433333
	stance	5617	5681	0.533333	walk	0.0296667	Stance	43.947	44.51	0.563	-	D16-133 9m	1.5		-0.0256667
30	swing	5681	5705	0.2	walk	-0.02	Swing	44.51	44.69	0.18	672.873	D16-133 9m	1.5		0.004
	stance	5705	5774	0.575	walk	0.021	Stance	44.69	45.286	0.596	-	D16-133 9m	1.5		-0.016
31	swing	5774	5799	0.208333	walk	0.0216667	Swing	45.286	45.516	0.23	647.251	D16-133 9m	1.5		0.005
	stance	5799	5862	0.525	walk	-0.025	Stance	45.516	46.016	0.5	-	D16-133 9m	1.5		0.0266667
32	swing	5862	5889	0.225	walk	0.007	Swing	46.016	46.248	0.232	729.787	D16-133 9m	1.5		0.00166667
	stance	5889	5947	0.483333	walk	-0.00433333	Stance	46.248	46.727	0.479	-	D16-133 9m	1.5		0.00866667
33	swing	5947	5975	0.233333	walk	0.000666667	Swing	46.727	46.961	0.234	682.626	D16-133 9m	1.5		0.00433333
	stance	5975	6040	0.541667	walk	0.00333333	Stance	46.961	47.506	0.545	-	D16-133 9m	1.5		0.005
34	swing	6040	6064	0.2	walk	-0.003	Swing	47.506	47.703	0.197	694.455	D16-133 9m	1.5		0.00833333
	stance	6064	6129	0.541667	walk	-0.000666667	Stance	47.703	48.244	0.541	-	D16-133 9m	1.5		0.00533333
35	swing	6129	6153	0.2	walk	0.002	Swing	48.244	48.446	0.202	724.405	D16-133 9m	1.5		0.00466667
	stance	6153	6212	0.491667	walk	-0.00266667	Stance	48.446	48.935	0.489	-	D16-133 9m	1.5		0.00666667
36	swing	6212	6233	0.175	walk	0.009	Swing	48.935	49.119	0.184	782.691	D16-133 9m	1.5		0.004
	stance	6233	6293	0.5	walk	-0.012	Stance	49.119	49.607	0.488	-	D16-133 9m	1.5		0.013
37	swing	6293	6319	0.216667	walk	-0.0256667	Swing	49.607	49.798	0.191	603.443	D16-133 9m	1.5		0.001
	stance	6319	6387	0.566667	walk	0.0233333	Stance	49.798	50.388	0.59	-	D16-133 9m	1.5		-0.0246667
38	swing	6387	6410	0.191667	walk	-0.0126667	Swing	50.388	50.567	0.179	630.363	D16-133 9m	1.5		-0.00133333
	stance	6410	6481	0.591667	walk	0.0173333	Stance	50.567	51.176	0.609	-	D16-133 9m	1.5		-0.014
39	swing	6481	6504	0.191667	walk	-0.0146667	Swing	51.176	51.353	0.177	710.553	D16-133 9m	1.5		0.00333333
	stance	6504	6577	0.608333	walk	0.0116667	Stance	51.353	51.973	0.62	-	D16-133 9m	1.5		-0.0113333
40	swing	6577	6601	0.2	walk	-0.021	Swing	51.973	52.152	0.179	608.019	D16-133 9m	1.5		0.000333333
	stance	6601	6683	0.683333	walk	0.0306667	Stance	52.152	52.866	0.714	-	D16-133 9m	1.5		-0.0206667
41	swing	6683	6707	0.2	walk	-0.013	Swing	52.866	53.053	0.187	756.04	D16-133 9m	1.5		0.01
	stance	6707	6762	0.458333	walk	0.00566667	Stance	53.053	53.517	0.464	-	D16-133 9m	1.5		-0.003
42	swing	6762	6785	0.191667	walk	0.00333333	Swing	53.517	53.712	0.195	772.422	D16-133 9m	1.5		0.00266667
	stance	6785	6837	0.433333	walk	-0.00233333	Stance	53.712	54.143	0.431	-	D16-133 9m	1.5		0.006
43	swing	6837	6858	0.175	walk	0.003	Swing	54.143	54.321	0.178	887.94	D16-133 9m	1.5		0.00366667
	stance	6858	6925	0.558333	walk	-0.00633333	Stance	54.321	54.873	0.552	-	D16-133 9m	1.5		0.00666667
44	swing	6925	6947	0.183333	looking down	0.000666667	Swing	54.873	55.057	0.184	663.083	D16-133 9m	1.5		0.000333333
	stance	6947	7022	0.625	looking down	0	Stance	55.057	55.682	0.625	-	D16-133 9m	1.5		0.001
45	swing	7022	7045	0.191667	walk	0.00633333	Swing	55.682	55.88	0.198	672.055	D16-133 9m	1.5		0.001
	stance	7045	7099	0.45	walk	-0.003	Stance	55.88	56.327	0.447	-	D16-133 9m	1.5		0.00733333
46	swing	7099	7121	0.183333	walk	0.0416667	Swing	56.327	56.552	0.225	725.156	D16-133 9m	1.5		0.00433333
	stance	7121	7193	0.6	walk	-0.044	Stance	56.552	57.108	0.556	-	D16-133 9m	1.5		0.046
47	swing	7193	7219	0.216667	walk	0.0343333	Swing	57.108	57.359	0.251	626.217	D16-133 9m	1.5		0.002
	stance	7219	7300	0.675	walk	-0.043	Stance	57.359	57.991	0.632	-	D16-133 9m	1.5		0.0363333
48	swing	7300	7318	0.15	walk	0.008	Swing	57.991	58.149	0.158	595.184	D16-133 9m	1.5		-0.00666667
	stance	7318	7400	0.683333	walk	-0.000333333	Stance	58.149	58.832	0.683	-	D16-133 9m	1.5		0.00133333
49	swing	7400	7427	0.225	walk	0.009	Swing	58.832	59.066	0.234	666.432	D16-133 9m	1.5		0.001
	stance	7427	7487	0.5	walk	-0.004	Stance	59.066	59.562	0.496	-	D16-133 9m	1.5		0.01
50	swing	7487	7514	0.225	walk	0.008	Swing	59.562	59.795	0.233	756.369	D16-133 9m	1.5		0.006
	stance	7514	7578	0.533333	walk	-0.0133333	Stance	59.795	60.315	0.52	-	D16-133 9m	1.5		0.014
1	swing	1672	1697	0.208333	walk	-0.00233333	Swing	10.068	10.274	0.206	802.897	D16-133 9m	2		0
	stance	1697	1746	0.408333	walk	0.000666667	Stance	10.274	10.683	0.409	-	D16-133 9m	2		-0.00233333
2	swing	1746	1768	0.183333	walk	0.0176667	Swing	10.683	10.884	0.201	725.69	D16-133 9m	2		-0.00166667
	stance	1768	1818	0.416667	walk	-0.0196667	Stance	10.884	11.281	0.397	-	D16-133 9m	2		0.016
3	swing	1818	1839	0.175	walk	0.022	Swing	11.281	11.478	0.197	762.357	D16-133 9m	2		-0.00366667
	stance	1839	1892	0.441667	walk	-0.0236667	Stance	11.478	11.896	0.418	-	D16-133 9m	2		0.0183333
4	swing	1892	1913	0.175	looking up	0.01	Swing	11.896	12.081	0.185	873.233	D16-133 9m	2		-0.00533333
	stance	1913	1965	0.433333	looking up	-0.00333333	Stance	12.081	12.511	0.43	-	D16-133 9m	2		0.00466667
5	swing	1965	1991	0.216667	looking up	-0.0186667	Swing	12.511	12.709	0.198	710.126	D16-133 9m	2		0.00133333
	stance	1991	2056	0.541667	looking up	0.00933333	Stance	12.709	13.26	0.551	-	D16-133 9m	2		-0.0173333
6	swing	2056	2080	0.2	looking up	-0.022	Swing	13.26	13.438	0.178	658.136	D16-133 9m	2		-0.008
	stance	2080	2133	0.441667	looking up	0.0243333	Stance	13.438	13.904	0.466	-	D16-133 9m	2		-0.03
7	swing	2133	2155	0.183333	walk	0.00466667	Swing	13.904	14.092	0.188	727.753	D16-133 9m	2		-0.00566667
	stance	2155	2199	0.366667	walk	0.000333333	Stance	14.092	14.459	0.367	-	D16-133 9m	2		-0.001
8	swing	2199	2222	0.191667	looking up	-0.00666667	Swing	14.459	14.644	0.185	721.148	D16-133 9m	2		-0.000666667
	stance	2222	2287	0.541667	looking up	0.000333333	Stance	14.644	15.186	0.542	-	D16-133 9m	2		-0.00733333
9	swing	2287	2310	0.191667	looking up	-0.00166667	Swing	15.186	15.376	0.19	643.933	D16-133 9m	2		-0.007
	stance	2310	2348	0.316667	looking up	0.00433333	Stance	15.376	15.697	0.321	-	D16-133 9m	2		-0.00866667
10	swing	2348	2380	0.266667	looking up	-0.00666667	Swing	15.697	15.957	0.26	716.836	D16-133 9m	2		-0.00433333
	stance	2380	2431	0.425	looking up	0.015	Stance	15.957	16.397	0.44	-	D16-133 9m	2		-0.011
11	swing	2431	2461	0.25	looking up	-0.01	Swing	16.397	16.637	0.24	843.737	D16-133 9m	2		0.004
	stance	2461	2513	0.433333	looking up	0.00166667	Stance	16.637	17.072	0.435	-	D16-133 9m	2		-0.006
12	swing	2513	2540	0.225	walk	-0.014	Swing	17.072	17.283	0.211	673.154	D16-133 9m	2		-0.00433333
	stance	2540	2591	0.425	walk	0.024	Stance	17.283	17.732	0.449	-	D16-133 9m	2		-0.0183333
13	swing	2591	2619	0.233333	walk	-0.0203333	Swing	17.732	17.945	0.213	710.596	D16-133 9m	2		0.00566667
	stance	2619	2668	0.408333	walk	0.0126667	Stance	17.945	18.366	0.421	-	D16-133 9m	2		-0.0146667
14	swing	2668	2689	0.175	walk	0.01	Swing	18.366	18.551	0.185	725.384	D16-133 9m	2		-0.002
	stance	2689	2743	0.45	walk	-0.011	Stance	18.551	18.99	0.439	-	D16-133 9m	2		0.008
15	swing	2743	2765	0.183333	walk	-0.00833333	Swing	18.99	19.165	0.175	702.018	D16-133 9m	2		-0.003
	stance	2765	2816	0.425	walk	0.015	Stance	19.165	19.605	0.44	-	D16-133 9m	2		-0.0113333
16	swing	2816	2840	0.2	walk	-0.011	Swing	19.605	19.794	0.189	784.191	D16-133 9m	2		0.00366667
	stance	2840	2887	0.391667	walk	0.00833333	Stance	19.794	20.194	0.4	-	D16-133 9m	2		-0.00733333
17	swing	2887	2911	0.2	walk	-0.011	Swing	20.194	20.383	0.189	803.149	D16-133 9m	2		0.001
	stance	2911	2961	0.416667	walk	0.00733333	Stance	20.383	20.807	0.424	-	D16-133 9m	2		-0.01
18	swing	2961	2984	0.191667	walk	-0.00666667	Swing	20.807	20.992	0.185	867.063	D16-133 9m	2		-0.00266667
	stance	2984	3031	0.391667	walk	0.0103333	Stance	20.992	21.394	0.402	-	D16-133 9m	2		-0.00933333
19	swing	3031	3054	0.191667	looking down	-0.00266667	Swing	21.394	21.583	0.189	902.283	D16-133 9m	2		0.001
	stance	3054	3102	0.4	looking down	0.004	Stance	21.583	21.987	0.404	-	D16-133 9m	2		-0.00166667
20	swing	3102	3123	0.175	stopped	-0.002	Swing	21.987	22.16	0.173	922.453	D16-133 9m	2		0.00233333
	stance	3123	3200	0.641667	stopped	-0.0116667	Stance	22.16	22.79	0.63	-	D16-133 9m	2		0.000333333
21	swing	3200	3217	0.141667	looking down	0.0153333	Swing	22.79	22.947	0.157	643.856	D16-133 9m	2		-0.0113333
	stance	3217	3267	0.416667	looking down	-0.00466667	Stance	22.947	23.359	0.412	-	D16-133 9m	2		0.004
22	swing	3267	3289	0.183333	walk	0.00266667	Swing	23.359	23.545	0.186	896.954	D16-133 9m	2		-0.000666667
	stance	3289	3332	0.358333	walk	0.000666667	Stance	23.545	23.904	0.359	-	D16-133 9m	2		0.002
23	swing	3332	3355	0.191667	walk	0.0183333	Swing	23.904	24.114	0.21	795.938	D16-133 9m	2		0.00266667
	stance	3355	3399	0.366667	walk	-0.0196667	Stance	24.114	24.461	0.347	-	D16-133 9m	2		0.021
24	swing	3399	3422	0.191667	walk	0.0203333	Swing	24.461	24.673	0.212	819.903	D16-133 9m	2		0.00133333
	stance	3422	3464	0.35	walk	-0.013	Stance	24.673	25.01	0.337	-	D16-133 9m	2		0.0216667
25	swing	3464	3489	0.208333	walk	-0.0203333	Swing	25.01	25.198	0.188	816.146	D16-133 9m	2		0.00866667
	stance	3489	3550	0.508333	walk	0.0126667	Stance	25.198	25.719	0.521	-	D16-133 9m	2		-0.0116667
26	swing	3550	3574	0.2	hit gate	-0.013	Swing	25.719	25.906	0.187	849.316	D16-133 9m	2		0.001
	stance	3574	3622	0.4	hit gate	0.015	Stance	25.906	26.321	0.415	-	D16-133 9m	2		-0.012
27	swing	3622	3643	0.175	hit gate	-0.004	Swing	26.321	26.492	0.171	806.759	D16-133 9m	2		0.003
	stance	3643	3710	0.558333	hit gate	-0.00833333	Stance	26.492	27.042	0.55	-	D16-133 9m	2		-0.001
28	swing	3710	3738	0.233333	walk	0.0196667	Swing	27.042	27.295	0.253	626.168	D16-133 9m	2		-0.00933333
	stance	3738	3785	0.391667	walk	-0.0116667	Stance	27.295	27.675	0.38	-	D16-133 9m	2		0.0103333
29	swing	3785	3808	0.191667	walk	0.0103333	Swing	27.675	27.877	0.202	765.43	D16-133 9m	2		-0.00133333
	stance	3808	3860	0.433333	walk	-0.0143333	Stance	27.877	28.296	0.419	-	D16-133 9m	2		0.009
30	swing	3860	3887	0.225	looking up	0.035	Swing	28.296	28.556	0.26	670.484	D16-133 9m	2		-0.00533333
	stance	3887	3955	0.566667	looking up	-0.0316667	Stance	28.556	29.091	0.535	-	D16-133 9m	2		0.0296667
31	swing	3955	3981	0.216667	looking up	0.0273333	Swing	29.091	29.335	0.244	637.946	D16-133 9m	2		-0.002
	stance	3981	4039	0.483333	looking up	-0.0303333	Stance	29.335	29.788	0.453	-	D16-133 9m	2		0.0253333
32	swing	4039	4063	0.2	walk	0.031	Swing	29.788	30.019	0.231	641.462	D16-133 9m	2		-0.005
	stance	4063	4107	0.366667	walk	-0.0276667	Stance	30.019	30.358	0.339	-	D16-133 9m	2		0.026
33	swing	4107	4131	0.2	walk	0	Swing	30.358	30.558	0.2	796.266	D16-133 9m	2		-0.00166667
	stance	4131	4187	0.466667	walk	-0.00366667	Stance	30.558	31.021	0.463	-	D16-133 9m	2		-0.00166667
34	swing	4187	4213	0.216667	walk	0.00933333	Swing	31.021	31.247	0.226	699.31	D16-133 9m	2		-0.00533333
	stance	4213	4262	0.408333	walk	-0.00233333	Stance	31.247	31.653	0.406	-	D16-133 9m	2		0.004
35	swing	4262	4294	0.266667	looking up	-0.0106667	Swing	31.653	31.909	0.256	583.783	D16-133 9m	2		0.00166667
	stance	4294	4331	0.308333	looking up	0.00466667	Stance	31.909	32.222	0.313	-	D16-133 9m	2		-0.009
36	swing	4331	4364	0.275	jump	-0.018	Swing	32.222	32.479	0.257	643.265	D16-133 9m	2		-0.00433333
	stance	4364	4410	0.383333	jump	0.0186667	Stance	32.479	32.881	0.402	-	D16-133 9m	2		-0.0223333
37	swing	4410	4445	0.291667	looking up	0.00533333	Swing	32.881	33.178	0.297	689.192	D16-133 9m	2		-0.00366667
	stance	4445	4492	0.391667	looking up	-0.0196667	Stance	33.178	33.55	0.372	-	D16-133 9m	2		0.00166667
38	swing	4492	4522	0.25	looking up	0.048	Swing	33.55	33.848	0.298	395.832	D16-133 9m	2		-0.018
	stance	4522	4572	0.416667	looking up	-0.0306667	Stance	33.848	34.234	0.386	-	D16-133 9m	2		0.03
39	swing	4572	4598	0.216667	walk	-0.0166667	Swing	34.234	34.434	0.2	755.694	D16-133 9m	2		-0.000666667
	stance	4598	4628	0.25	walk	0.026	Stance	34.434	34.71	0.276	-	D16-133 9m	2		-0.0173333
40	swing	4628	4654	0.216667	walk	-0.0216667	Swing	34.71	34.905	0.195	883.039	D16-133 9m	2		0.00866667
	stance	4654	4686	0.266667	walk	0.0153333	Stance	34.905	35.187	0.282	-	D16-133 9m	2		-0.013
41	swing	4686	4710	0.2	looking up	-0.011	Swing	35.187	35.376	0.189	893.493	D16-133 9m	2		0.00233333
	stance	4710	4758	0.4	looking up	-0.004	Stance	35.376	35.772	0.396	-	D16-133 9m	2		-0.00866667
42	swing	4758	4784	0.216667	looking up	0.0263333	Swing	35.772	36.015	0.243	550.766	D16-133 9m	2		-0.0126667
	stance	4784	4847	0.525	looking up	-0.023	Stance	36.015	36.517	0.502	-	D16-133 9m	2		0.0136667
43	swing	4847	4872	0.208333	walk	0.00666667	Swing	36.517	36.732	0.215	633.633	D16-133 9m	2		-0.00933333
	stance	4872	4923	0.425	walk	0	Stance	36.732	37.157	0.425	-	D16-133 9m	2		-0.00266667
44	swing	4923	4946	0.191667	walk	0.0323333	Swing	37.157	37.381	0.224	752.604	D16-133 9m	2		-0.00266667
	stance	4946	4992	0.383333	walk	-0.0293333	Stance	37.381	37.735	0.354	-	D16-133 9m	2		0.0296667
45	swing	4992	5016	0.2	walk	0.024	Swing	37.735	37.959	0.224	781.608	D16-133 9m	2		0.000333333
	stance	5016	5074	0.483333	walk	-0.0263333	Stance	37.959	38.416	0.457	-	D16-133 9m	2		0.0243333
46	swing	5074	5106	0.266667	walk	0.00433333	Swing	38.416	38.687	0.271	712.766	D16-133 9m	2		-0.002
	stance	5106	5149	0.358333	walk	-0.000333333	Stance	38.687	39.045	0.358	-	D16-133 9m	2		0.00233333
47	swing	5149	5175	0.216667	walk	0.0103333	Swing	39.045	39.272	0.227	753.386	D16-133 9m	2		0.002
	stance	5175	5212	0.308333	walk	-0.0183333	Stance	39.272	39.562	0.29	-	D16-133 9m	2		0.0123333
48	swing	5212	5235	0.191667	looking up	0.0413333	Swing	39.562	39.795	0.233	687.234	D16-133 9m	2		-0.006
	stance	5235	5285	0.416667	looking up	-0.0396667	Stance	39.795	40.172	0.377	-	D16-133 9m	2		0.0353333
49	swing	5285	5311	0.216667	looking up	0.0173333	Swing	40.172	40.406	0.234	684.638	D16-133 9m	2		-0.00433333
	stance	5311	5353	0.35	looking up	-0.027	Stance	40.406	40.729	0.323	-	D16-133 9m	2		0.013
50	swing	5353	5379	0.216667	jump	0.0423333	Swing	40.729	40.988	0.259	616.474	D16-133 9m	2		-0.014
	stance	5379	5407	0.233333	jump	-0.0293333	Stance	40.988	41.192	0.204	-	D16-133 9m	2		0.0283333
51	swing	5850	5873	0.191667	walk	-0.00266667	Swing	44.889	45.078	0.189	886.498	D16-133 9m	2		0.00433333
	stance	5873	5923	0.416667	walk	0.00133333	Stance	45.078	45.496	0.418	-	D16-133 9m	2		0.00166667
52	swing	5923	5942	0.158333	walk	0.00466667	Swing	45.496	45.659	0.163	1028.99	D16-133 9m	2		0.003
	stance	5942	5994	0.433333	walk	-0.00233333	Stance	45.659	46.09	0.431	-	D16-133 9m	2		0.00766667
53	swing	5994	6017	0.191667	walk	-0.00866667	Swing	46.09	46.273	0.183	772.256	D16-133 9m	2		0.00533333
	stance	6017	6078	0.508333	walk	0.000666667	Stance	46.273	46.782	0.509	-	D16-133 9m	2		-0.00333333
54	swing	6078	6099	0.175	walk	0.003	Swing	46.782	46.96	0.178	691.28	D16-133 9m	2		-0.00266667
	stance	6099	6155	0.466667	walk	0.00233333	Stance	46.96	47.429	0.469	-	D16-133 9m	2		0.000333333
55	swing	6155	6180	0.208333	walk	0.0396667	Swing	47.429	47.677	0.248	683.581	D16-133 9m	2		0.00266667
	stance	6180	6226	0.383333	walk	-0.0403333	Stance	47.677	48.02	0.343	-	D16-133 9m	2		0.0423333
1	swing	2587	2613	0.216667	walk	-0.00666667	Swing	19.611	19.821	0.21	717.649	D16-133 9m	2.5		0
	stance	2613	2656	0.358333	walk	-0.000333333	Stance	19.821	20.179	0.358	-	D16-133 9m	2.5		-0.00666667
2	swing	2656	2679	0.191667	walk	0.0313333	Swing	20.179	20.402	0.223	864.888	D16-133 9m	2.5		-0.007
	stance	2679	2720	0.341667	walk	-0.0306667	Stance	20.402	20.713	0.311	-	D16-133 9m	2.5		0.0243333
3	swing	2720	2741	0.175	walk	0.01	Swing	20.713	20.898	0.185	866.805	D16-133 9m	2.5		-0.00633333
	stance	2741	2782	0.341667	walk	-0.0126667	Stance	20.898	21.227	0.329	-	D16-133 9m	2.5		0.00366667
4	swing	2782	2804	0.183333	walk	0.0116667	Swing	21.227	21.422	0.195	790.148	D16-133 9m	2.5		-0.009
	stance	2804	2850	0.383333	walk	-0.00533333	Stance	21.422	21.8	0.378	-	D16-133 9m	2.5		0.00266667
5	swing	2850	2874	0.2	walk	0.005	Swing	21.8	22.005	0.205	842.527	D16-133 9m	2.5		-0.00266667
	stance	2874	2926	0.433333	walk	-0.0163333	Stance	22.005	22.422	0.417	-	D16-133 9m	2.5		0.00233333
6	swing	2926	2954	0.233333	walk	0.0446667	Swing	22.422	22.7	0.278	416.131	D16-133 9m	2.5		-0.014
	stance	2954	3007	0.441667	walk	-0.0376667	Stance	22.7	23.104	0.404	-	D16-133 9m	2.5		0.0306667
7	swing	3007	3031	0.2	walk	0.028	Swing	23.104	23.332	0.228	745.7	D16-133 9m	2.5		-0.007
	stance	3031	3081	0.416667	walk	-0.0276667	Stance	23.332	23.721	0.389	-	D16-133 9m	2.5		0.021
8	swing	3081	3104	0.191667	walk	-0.00266667	Swing	23.721	23.91	0.189	811.766	D16-133 9m	2.5		-0.00666667
	stance	3104	3149	0.375	walk	0.004	Stance	23.91	24.289	0.379	-	D16-133 9m	2.5		-0.00933333
9	swing	3149	3174	0.208333	walk	0.00766667	Swing	24.289	24.505	0.216	741.954	D16-133 9m	2.5		-0.00533333
	stance	3174	3221	0.391667	walk	-0.00266667	Stance	24.505	24.894	0.389	-	D16-133 9m	2.5		0.00233333
10	swing	3221	3246	0.208333	walk	-0.00633333	Swing	24.894	25.096	0.202	785.434	D16-133 9m	2.5		-0.000333333
	stance	3246	3296	0.416667	walk	0.00233333	Stance	25.096	25.515	0.419	-	D16-133 9m	2.5		-0.00666667
11	swing	3296	3319	0.191667	walk	0.00633333	Swing	25.515	25.713	0.198	839.217	D16-133 9m	2.5		-0.00433333
	stance	3319	3363	0.366667	walk	-0.00566667	Stance	25.713	26.074	0.361	-	D16-133 9m	2.5		0.002
12	swing	3363	3389	0.216667	walk	0.00633333	Swing	26.074	26.297	0.223	774.352	D16-133 9m	2.5		-0.00366667
	stance	3389	3429	0.333333	walk	-0.0113333	Stance	26.297	26.619	0.322	-	D16-133 9m	2.5		0.00266667
13	swing	3429	3450	0.175	walk	0.018	Swing	26.619	26.812	0.193	876.885	D16-133 9m	2.5		-0.00866667
	stance	3450	3493	0.358333	walk	-0.0183333	Stance	26.812	27.152	0.34	-	D16-133 9m	2.5		0.00933333
14	swing	3493	3515	0.183333	walk	0.0186667	Swing	27.152	27.354	0.202	815.273	D16-133 9m	2.5		-0.009
	stance	3515	3566	0.425	walk	-0.02	Stance	27.354	27.759	0.405	-	D16-133 9m	2.5		0.00966667
15	swing	3566	3589	0.191667	walk	0.0163333	Swing	27.759	27.967	0.208	669.434	D16-133 9m	2.5		-0.0103333
	stance	3589	3638	0.408333	walk	-0.0113333	Stance	27.967	28.364	0.397	-	D16-133 9m	2.5		0.006
16	swing	3638	3663	0.208333	walk	0.0106667	Swing	28.364	28.583	0.219	707.761	D16-133 9m	2.5		-0.00533333
	stance	3663	3704	0.341667	walk	-0.0146667	Stance	28.583	28.91	0.327	-	D16-133 9m	2.5		0.00533333
17	swing	3704	3727	0.191667	walk	0.0303333	Swing	28.91	29.132	0.222	781.067	D16-133 9m	2.5		-0.00933333
	stance	3727	3775	0.4	walk	-0.025	Stance	29.132	29.507	0.375	-	D16-133 9m	2.5		0.021
18	swing	3775	3799	0.2	walk	-0.008	Swing	29.507	29.699	0.192	717.625	D16-133 9m	2.5		-0.004
	stance	3799	3842	0.358333	walk	0.00966667	Stance	29.699	30.067	0.368	-	D16-133 9m	2.5		-0.012
19	swing	3842	3866	0.2	walk	-0.002	Swing	30.067	30.265	0.198	762.221	D16-133 9m	2.5		-0.00233333
	stance	3866	3908	0.35	walk	-0.007	Stance	30.265	30.608	0.343	-	D16-133 9m	2.5		-0.00433333
20	swing	3908	3933	0.208333	walk	0.0116667	Swing	30.608	30.828	0.22	756.634	D16-133 9m	2.5		-0.0113333
	stance	3933	3965	0.266667	walk	-0.00266667	Stance	30.828	31.092	0.264	-	D16-133 9m	2.5		0.000333333
21	swing	3965	3988	0.191667	walk	0.0113333	Swing	31.092	31.295	0.203	880.913	D16-133 9m	2.5		-0.00233333
	stance	3988	4024	0.3	walk	-0.018	Stance	31.295	31.577	0.282	-	D16-133 9m	2.5		0.009
22	swing	4024	4046	0.183333	walk	0.0166667	Swing	31.577	31.777	0.2	766.697	D16-133 9m	2.5		-0.009
	stance	4046	4101	0.458333	walk	-0.0233333	Stance	31.777	32.212	0.435	-	D16-133 9m	2.5		0.00766667
23	swing	4101	4124	0.191667	walk	-0.00966667	Swing	32.212	32.394	0.182	608.164	D16-133 9m	2.5		-0.0156667
	stance	4124	4175	0.425	walk	0.019	Stance	32.394	32.838	0.444	-	D16-133 9m	2.5		-0.0253333
24	swing	4175	4202	0.225	walk	0.031	Swing	32.838	33.094	0.256	576.299	D16-133 9m	2.5		-0.00633333
	stance	4202	4245	0.358333	walk	-0.0323333	Stance	33.094	33.42	0.326	-	D16-133 9m	2.5		0.0246667
25	swing	4245	4269	0.2	walk	0.004	Swing	33.42	33.624	0.204	780.513	D16-133 9m	2.5		-0.00766667
	stance	4269	4310	0.341667	walk	-0.00466667	Stance	33.624	33.961	0.337	-	D16-133 9m	2.5		-0.00366667
26	swing	4310	4333	0.191667	walk	0.0133333	Swing	33.961	34.166	0.205	777.987	D16-133 9m	2.5		-0.00833333
	stance	4333	4391	0.483333	walk	-0.0103333	Stance	34.166	34.639	0.473	-	D16-133 9m	2.5		0.005
27	swing	4391	4417	0.216667	walk	-0.00266667	Swing	34.639	34.853	0.214	701.39	D16-133 9m	2.5		-0.00533333
	stance	4417	4464	0.391667	walk	0.00133333	Stance	34.853	35.246	0.393	-	D16-133 9m	2.5		-0.008
28	swing	4464	4488	0.2	walk	-0.002	Swing	35.246	35.444	0.198	864.372	D16-133 9m	2.5		-0.00666667
	stance	4488	4527	0.325	walk	0.01	Stance	35.444	35.779	0.335	-	D16-133 9m	2.5		-0.00866667
29	swing	4527	4551	0.2	walk	-0.001	Swing	35.779	35.978	0.199	935.3	D16-133 9m	2.5		0.00133333
	stance	4551	4584	0.275	walk	-0.003	Stance	35.978	36.25	0.272	-	D16-133 9m	2.5		0.000333333
30	swing	4584	4607	0.191667	walk	0.00933333	Swing	36.25	36.451	0.201	924.032	D16-133 9m	2.5		-0.00266667
	stance	4607	4646	0.325	walk	-0.013	Stance	36.451	36.763	0.312	-	D16-133 9m	2.5		0.00666667
31	swing	4646	4670	0.2	looking up	0.039	Swing	36.763	37.002	0.239	706.464	D16-133 9m	2.5		-0.00633333
	stance	4670	4723	0.441667	looking up	-0.0426667	Stance	37.002	37.401	0.399	-	D16-133 9m	2.5		0.0326667
32	swing	4723	4747	0.2	walk	0.043	Swing	37.401	37.644	0.243	637.433	D16-133 9m	2.5		-0.01
	stance	4747	4798	0.425	walk	-0.037	Stance	37.644	38.032	0.388	-	D16-133 9m	2.5		0.033
33	swing	4798	4824	0.216667	walk	0.0263333	Swing	38.032	38.275	0.243	672.57	D16-133 9m	2.5		-0.004
	stance	4824	4886	0.516667	walk	-0.0296667	Stance	38.275	38.762	0.487	-	D16-133 9m	2.5		0.0223333
34	swing	4886	4909	0.191667	walk	0.0383333	Swing	38.762	38.992	0.23	813.116	D16-133 9m	2.5		-0.00733333
	stance	4909	4954	0.375	walk	-0.032	Stance	38.992	39.335	0.343	-	D16-133 9m	2.5		0.031
35	swing	4954	4977	0.191667	walk	0.00733333	Swing	39.335	39.534	0.199	837.909	D16-133 9m	2.5		-0.001
	stance	4977	5024	0.391667	walk	-0.00666667	Stance	39.534	39.919	0.385	-	D16-133 9m	2.5		0.00633333
36	swing	5024	5048	0.2	walk	0.001	Swing	39.919	40.12	0.201	875.07	D16-133 9m	2.5		-0.000333333
	stance	5048	5093	0.375	walk	0.001	Stance	40.12	40.496	0.376	-	D16-133 9m	2.5		0.000666667
37	swing	5093	5118	0.208333	walk	-0.0113333	Swing	40.496	40.693	0.197	944.829	D16-133 9m	2.5		0.00166667
	stance	5118	5164	0.383333	walk	0.00366667	Stance	40.693	41.08	0.387	-	D16-133 9m	2.5		-0.00966667
38	swing	5164	5191	0.225	walk	0.003	Swing	41.08	41.308	0.228	668.827	D16-133 9m	2.5		-0.006
	stance	5191	5244	0.441667	walk	-0.00466667	Stance	41.308	41.745	0.437	-	D16-133 9m	2.5		-0.003
39	swing	5244	5270	0.216667	walk	0.0293333	Swing	41.745	41.991	0.246	590.511	D16-133 9m	2.5		-0.00766667
	stance	5270	5312	0.35	walk	-0.026	Stance	41.991	42.315	0.324	-	D16-133 9m	2.5		0.0216667
40	swing	5312	5337	0.208333	walk	-0.00133333	Swing	42.315	42.522	0.207	725.638	D16-133 9m	2.5		-0.00433333
	stance	5337	5391	0.45	walk	-0.003	Stance	42.522	42.969	0.447	-	D16-133 9m	2.5		-0.00566667
41	swing	5391	5412	0.175	walk	0.019	Swing	42.969	43.163	0.194	758.37	D16-133 9m	2.5		-0.00866667
	stance	5412	5455	0.358333	walk	-0.0143333	Stance	43.163	43.507	0.344	-	D16-133 9m	2.5		0.0103333
42	swing	5455	5478	0.191667	walk	0.00733333	Swing	43.507	43.706	0.199	778.785	D16-133 9m	2.5		-0.004
	stance	5478	5515	0.308333	walk	-0.00433333	Stance	43.706	44.01	0.304	-	D16-133 9m	2.5		0.00333333
43	swing	5515	5537	0.183333	walk	0.00466667	Swing	44.01	44.198	0.188	927.873	D16-133 9m	2.5		-0.001
	stance	5537	5567	0.25	walk	-0.004	Stance	44.198	44.444	0.246	-	D16-133 9m	2.5		0.00366667
44	swing	5567	5591	0.2	walk	-0.007	Swing	44.444	44.637	0.193	1046.8	D16-133 9m	2.5		-0.000333333
	stance	5591	5625	0.283333	walk	0.00466667	Stance	44.637	44.925	0.288	-	D16-133 9m	2.5		-0.00733333
45	swing	5625	5648	0.191667	walk	0.00333333	Swing	44.925	45.12	0.195	741.209	D16-133 9m	2.5		-0.00266667
	stance	5648	5687	0.325	walk	-0.009	Stance	45.12	45.436	0.316	-	D16-133 9m	2.5		0.000666667
1	swing	1861	1884	0.191667	walk	-0.00866667	Swing	12.341	12.524	0.183	1060.39	D16-133 9m	3		0
	stance	1884	1913	0.241667	walk	0.00733333	Stance	12.524	12.773	0.249	-	D16-133 9m	3		-0.00866667
2	swing	1913	1935	0.183333	walk	-0.00533333	Swing	12.773	12.951	0.178	1166.17	D16-133 9m	3		-0.00133333
	stance	1935	1970	0.291667	walk	0.00733333	Stance	12.951	13.25	0.299	-	D16-133 9m	3		-0.00666667
3	swing	1970	1994	0.2	walk	-0.007	Swing	13.25	13.443	0.193	1035.71	D16-133 9m	3		0.000666667
	stance	1994	2036	0.35	walk	-0.001	Stance	13.443	13.792	0.349	-	D16-133 9m	3		-0.00633333
4	swing	2036	2057	0.175	walk	0.038	Swing	13.792	14.005	0.213	907.837	D16-133 9m	3		-0.00733333
	stance	2057	2100	0.358333	walk	-0.0303333	Stance	14.005	14.333	0.328	-	D16-133 9m	3		0.0306667
5	swing	2100	2119	0.158333	near edge	0.0186667	Swing	14.333	14.51	0.177	826.656	D16-133 9m	3		0.000333333
	stance	2119	2164	0.375	near edge	-0.021	Stance	14.51	14.864	0.354	-	D16-133 9m	3		0.019
6	swing	2164	2189	0.208333	near edge	-0.0143333	Swing	14.864	15.058	0.194	793.124	D16-133 9m	3		-0.002
	stance	2189	2222	0.275	near edge	0.02	Stance	15.058	15.353	0.295	-	D16-133 9m	3		-0.0163333
7	swing	2222	2247	0.208333	walk	-0.0103333	Swing	15.353	15.551	0.198	897.518	D16-133 9m	3		0.00366667
	stance	2247	2277	0.25	walk	0.007	Stance	15.551	15.808	0.257	-	D16-133 9m	3		-0.00666667
8	swing	2277	2300	0.191667	walk	0.00333333	Swing	15.808	16.003	0.195	1010.73	D16-133 9m	3		0.000333333
	stance	2300	2333	0.275	walk	-0.003	Stance	16.003	16.275	0.272	-	D16-133 9m	3		0.00366667
9	swing	2333	2356	0.191667	walk	-0.00166667	Swing	16.275	16.465	0.19	899.968	D16-133 9m	3		0.000666667
	stance	2356	2396	0.333333	walk	-0.00133333	Stance	16.465	16.797	0.332	-	D16-133 9m	3		-0.001
10	swing	2396	2420	0.2	trot	-0.006	Swing	16.797	16.991	0.194	936.537	D16-133 9m	3		-0.00233333
	stance	2420	2447	0.225	trot	0.01	Stance	16.991	17.226	0.235	-	D16-133 9m	3		-0.00833333
11	swing	2447	2471	0.2	eating	-0.013	Swing	17.226	17.413	0.187	1081.36	D16-133 9m	3		0.00166667
	stance	2471	2496	0.208333	eating	0.00566667	Stance	17.413	17.627	0.214	-	D16-133 9m	3		-0.0113333
12	swing	2496	2526	0.25	trot	-0.026	Swing	17.627	17.851	0.224	763.459	D16-133 9m	3		-0.00566667
	stance	2526	2553	0.225	trot	0.027	Stance	17.851	18.103	0.252	-	D16-133 9m	3		-0.0316667
13	swing	2553	2584	0.258333	jump	-0.0333333	Swing	18.103	18.328	0.225	584.022	D16-133 9m	3		-0.00466667
	stance	2584	2614	0.25	jump	0.028	Stance	18.328	18.606	0.278	-	D16-133 9m	3		-0.038
14	swing	2614	2639	0.208333	eating	0.0176667	Swing	18.606	18.832	0.226	642.497	D16-133 9m	3		-0.01
	stance	2639	2686	0.391667	eating	-0.0126667	Stance	18.832	19.211	0.379	-	D16-133 9m	3		0.00766667
15	swing	2686	2708	0.183333	walk	0.00966667	Swing	19.211	19.404	0.193	788.084	D16-133 9m	3		-0.005
	stance	2708	2749	0.341667	walk	-0.00266667	Stance	19.404	19.743	0.339	-	D16-133 9m	3		0.00466667
16	swing	2749	2773	0.2	walk	-0.011	Swing	19.743	19.932	0.189	953.153	D16-133 9m	3		0.002
	stance	2773	2806	0.275	walk	0.007	Stance	19.932	20.214	0.282	-	D16-133 9m	3		-0.009
17	swing	2806	2830	0.2	walk	-0.002	Swing	20.214	20.412	0.198	907.989	D16-133 9m	3		-0.002
	stance	2830	2860	0.25	walk	0.003	Stance	20.412	20.665	0.253	-	D16-133 9m	3		-0.004
18	swing	2860	2882	0.183333	walk	0.0106667	Swing	20.665	20.859	0.194	932.351	D16-133 9m	3		-0.001
	stance	2882	2915	0.275	walk	-0.009	Stance	20.859	21.125	0.266	-	D16-133 9m	3		0.00966667
19	swing	2915	2939	0.2	walk	-0.043	Swing	21.125	21.282	0.157	828.767	D16-133 9m	3		0.000666667
	stance	2939	2975	0.3	walk	0.037	Stance	21.282	21.619	0.337	-	D16-133 9m	3		-0.0423333
20	swing	2975	2999	0.2	walk	-0.001	Swing	21.619	21.818	0.199	855.18	D16-133 9m	3		-0.00533333
	stance	2999	3032	0.275	walk	0.001	Stance	21.818	22.094	0.276	-	D16-133 9m	3		-0.00633333
21	swing	3032	3055	0.191667	walk	0.0273333	Swing	22.094	22.313	0.219	733.274	D16-133 9m	3		-0.00533333
	stance	3055	3092	0.308333	walk	-0.0293333	Stance	22.313	22.592	0.279	-	D16-133 9m	3		0.022
22	swing	3092	3115	0.191667	walk	0.0203333	Swing	22.592	22.804	0.212	722.778	D16-133 9m	3		-0.00733333
	stance	3115	3150	0.291667	walk	-0.0206667	Stance	22.804	23.075	0.271	-	D16-133 9m	3		0.013
23	swing	3150	3173	0.191667	walk	0.000333333	Swing	23.075	23.267	0.192	777.318	D16-133 9m	3		-0.00766667
	stance	3173	3203	0.25	walk	-0.002	Stance	23.267	23.515	0.248	-	D16-133 9m	3		-0.00733333
24	swing	3203	3226	0.191667	jump	0.0263333	Swing	23.515	23.733	0.218	701.657	D16-133 9m	3		-0.00933333
	stance	3226	3274	0.4	jump	-0.019	Stance	23.733	24.114	0.381	-	D16-133 9m	3		0.017
25	swing	3274	3298	0.2	looking up	-0.013	Swing	24.114	24.301	0.187	786.192	D16-133 9m	3		-0.002
	stance	3298	3345	0.391667	looking up	0.00533333	Stance	24.301	24.698	0.397	-	D16-133 9m	3		-0.015
26	swing	3345	3368	0.191667	walk	0.0303333	Swing	24.698	24.92	0.222	793.63	D16-133 9m	3		-0.00966667
	stance	3368	3409	0.341667	walk	-0.0256667	Stance	24.92	25.236	0.316	-	D16-133 9m	3		0.0206667
27	swing	3409	3431	0.183333	walk	0.00866667	Swing	25.236	25.428	0.192	865.323	D16-133 9m	3		-0.005
	stance	3431	3471	0.333333	walk	-0.00433333	Stance	25.428	25.757	0.329	-	D16-133 9m	3		0.00366667
28	swing	3471	3494	0.191667	walk	0.0133333	Swing	25.757	25.962	0.205	843.081	D16-133 9m	3		-0.000666667
	stance	3494	3531	0.308333	walk	-0.0153333	Stance	25.962	26.255	0.293	-	D16-133 9m	3		0.0126667
29	swing	3531	3553	0.183333	walk	0.0126667	Swing	26.255	26.451	0.196	847.497	D16-133 9m	3		-0.00266667
	stance	3553	3596	0.358333	walk	-0.0143333	Stance	26.451	26.795	0.344	-	D16-133 9m	3		0.01
30	swing	3596	3618	0.183333	walk	0.0176667	Swing	26.795	26.996	0.201	871.624	D16-133 9m	3		-0.00433333
	stance	3618	3657	0.325	walk	-0.015	Stance	26.996	27.306	0.31	-	D16-133 9m	3		0.0133333
31	swing	3657	3679	0.183333	walk	-0.000333333	Swing	27.306	27.489	0.183	1034.62	D16-133 9m	3		-0.00166667
	stance	3679	3715	0.3	walk	0.006	Stance	27.489	27.795	0.306	-	D16-133 9m	3		-0.002
32	swing	3715	3738	0.191667	walk	-0.00666667	Swing	27.795	27.98	0.185	1036.24	D16-133 9m	3		0.004
	stance	3738	3778	0.333333	walk	0.00666667	Stance	27.98	28.32	0.34	-	D16-133 9m	3		-0.00266667
33	swing	3778	3799	0.175	walk	-0.004	Swing	28.32	28.491	0.171	1082.9	D16-133 9m	3		0.004
	stance	3799	3838	0.325	walk	0.006	Stance	28.491	28.822	0.331	-	D16-133 9m	3		0
34	swing	3838	3860	0.183333	walk	-0.00533333	Swing	28.822	29	0.178	1029.93	D16-133 9m	3		0.006
	stance	3860	3893	0.275	walk	-0.001	Stance	29	29.274	0.274	-	D16-133 9m	3		0.000666667
35	swing	3893	3915	0.183333	walk	0.00966667	Swing	29.274	29.467	0.193	907.105	D16-133 9m	3		-0.000333333
	stance	3915	3943	0.233333	walk	-0.0103333	Stance	29.467	29.69	0.223	-	D16-133 9m	3		0.00933333
36	swing	3943	3965	0.183333	walk	0.00166667	Swing	29.69	29.875	0.185	1117.9	D16-133 9m	3		-0.001
	stance	3965	3995	0.25	walk	-0.002	Stance	29.875	30.123	0.248	-	D16-133 9m	3		0.000666667
37	swing	3995	4018	0.191667	walk	0.0143333	Swing	30.123	30.329	0.206	998.343	D16-133 9m	3		-0.00133333
	stance	4018	4052	0.283333	walk	-0.00933333	Stance	30.329	30.603	0.274	-	D16-133 9m	3		0.013
38	swing	4052	4074	0.183333	walk	-0.00233333	Swing	30.603	30.784	0.181	982.868	D16-133 9m	3		0.00366667
	stance	4074	4116	0.35	walk	-0.002	Stance	30.784	31.132	0.348	-	D16-133 9m	3		0.00133333
39	swing	4116	4137	0.175	walk	0	Swing	31.132	31.307	0.175	1004.2	D16-133 9m	3		-0.000666667
	stance	4137	4179	0.35	walk	-0.005	Stance	31.307	31.652	0.345	-	D16-133 9m	3		-0.000666667
40	swing	4179	4201	0.183333	walk	0.0156667	Swing	31.652	31.851	0.199	931.784	D16-133 9m	3		-0.00566667
	stance	4201	4235	0.283333	walk	-0.0103333	Stance	31.851	32.124	0.273	-	D16-133 9m	3		0.01
41	swing	4235	4257	0.183333	walk	0.000666667	Swing	32.124	32.308	0.184	946.5	D16-133 9m	3		-0.000333333
	stance	4257	4296	0.325	walk	-0.004	Stance	32.308	32.629	0.321	-	D16-133 9m	3		0.000333333
42	swing	4296	4317	0.175	walk	0.015	Swing	32.629	32.819	0.19	859.302	D16-133 9m	3		-0.00366667
	stance	4317	4360	0.358333	walk	-0.0143333	Stance	32.819	33.163	0.344	-	D16-133 9m	3		0.0113333
43	swing	4360	4382	0.183333	walk	0.00166667	Swing	33.163	33.348	0.185	769.591	D16-133 9m	3		-0.003
	stance	4382	4424	0.35	walk	0	Stance	33.348	33.698	0.35	-	D16-133 9m	3		-0.00133333
44	swing	4424	4448	0.2	walk	0.008	Swing	33.698	33.906	0.208	789.913	D16-133 9m	3		-0.00133333
	stance	4448	4485	0.308333	walk	-0.0103333	Stance	33.906	34.204	0.298	-	D16-133 9m	3		0.00666667
45	swing	4485	4508	0.191667	walk	0.0133333	Swing	34.204	34.409	0.205	837.728	D16-133 9m	3		-0.00366667
	stance	4508	4536	0.233333	walk	-0.00333333	Stance	34.409	34.639	0.23	-	D16-133 9m	3		0.00966667
46	swing	4536	4560	0.2	walk	-0.005	Swing	34.639	34.834	0.195	1053.97	D16-133 9m	3		0.00633333
	stance	4560	4587	0.225	walk	-0.004	Stance	34.834	35.055	0.221	-	D16-133 9m	3		0.00133333
47	swing	4587	4611	0.2	walk	0.006	Swing	35.055	35.261	0.206	1125.67	D16-133 9m	3		-0.00266667
	stance	4611	4640	0.241667	walk	-0.00566667	Stance	35.261	35.497	0.236	-	D16-133 9m	3		0.00333333
48	swing	4640	4664	0.2	eating	0.008	Swing	35.497	35.705	0.208	883.96	D16-133 9m	3		-0.00233333
	stance	4664	4703	0.325	eating	-0.011	Stance	35.705	36.019	0.314	-	D16-133 9m	3		0.00566667
49	swing	4703	4728	0.208333	walk	-0.0163333	Swing	36.019	36.211	0.192	719.666	D16-133 9m	3		-0.00533333
	stance	4728	4774	0.383333	walk	0.0226667	Stance	36.211	36.617	0.406	-	D16-133 9m	3		-0.0216667
50	swing	4774	4794	0.166667	walk	0.0243333	Swing	36.617	36.808	0.191	1078.93	D16-133 9m	3		0.001
	stance	4794	4834	0.333333	walk	-0.0263333	Stance	36.808	37.115	0.307	-	D16-133 9m	3		0.0253333
1	swing	1653	1677	0.2	walk	0.01	Swing	10.674	10.884	0.21	779.488	D16-133 9m	3.5		0
	stance	1677	1715	0.316667	walk	-0.0146667	Stance	10.884	11.186	0.302	-	D16-133 9m	3.5		0.01
2	swing	1715	1737	0.183333	walk	0.0216667	Swing	11.186	11.391	0.205	829.22	D16-133 9m	3.5		-0.00466667
	stance	1737	1770	0.275	walk	-0.019	Stance	11.391	11.647	0.256	-	D16-133 9m	3.5		0.017
3	swing	1770	1794	0.2	trot	0.003	Swing	11.647	11.85	0.203	906.717	D16-133 9m	3.5		-0.002
	stance	1794	1825	0.258333	trot	-0.00333333	Stance	11.85	12.105	0.255	-	D16-133 9m	3.5		0.001
4	swing	1825	1849	0.2	trot	0.003	Swing	12.105	12.308	0.203	1009.96	D16-133 9m	3.5		-0.00233333
	stance	1849	1880	0.258333	trot	-0.00733333	Stance	12.308	12.559	0.251	-	D16-133 9m	3.5		0.000666667
5	swing	1880	1903	0.191667	trot	0.0133333	Swing	12.559	12.764	0.205	978.846	D16-133 9m	3.5		-0.00666667
	stance	1903	1935	0.266667	trot	-0.00966667	Stance	12.764	13.021	0.257	-	D16-133 9m	3.5		0.00666667
6	swing	1935	1958	0.191667	trot	0.00633333	Swing	13.021	13.219	0.198	909.645	D16-133 9m	3.5		-0.003
	stance	1958	1993	0.291667	trot	-0.00866667	Stance	13.219	13.502	0.283	-	D16-133 9m	3.5		0.00333333
7	swing	1993	2016	0.191667	walk	0.0193333	Swing	13.502	13.713	0.211	771.997	D16-133 9m	3.5		-0.00533333
	stance	2016	2052	0.3	walk	-0.019	Stance	13.713	13.994	0.281	-	D16-133 9m	3.5		0.014
8	swing	2052	2076	0.2	walk	0.007	Swing	13.994	14.201	0.207	773.398	D16-133 9m	3.5		-0.005
	stance	2076	2113	0.308333	walk	-0.0103333	Stance	14.201	14.499	0.298	-	D16-133 9m	3.5		0.002
9	swing	2113	2135	0.183333	fell off	0.0416667	Swing	14.499	14.724	0.225	856.94	D16-133 9m	3.5		-0.00833333
	stance	2135	2169	0.283333	fell off	-0.0383333	Stance	14.724	14.969	0.245	-	D16-133 9m	3.5		0.0333333
10	swing	2169	2193	0.2	trot	0.014	Swing	14.969	15.183	0.214	739.866	D16-133 9m	3.5		-0.005
	stance	2193	2224	0.258333	trot	-0.00933333	Stance	15.183	15.432	0.249	-	D16-133 9m	3.5		0.009
11	swing	2224	2247	0.191667	walk	0.0103333	Swing	15.432	15.634	0.202	908.381	D16-133 9m	3.5		-0.000333333
	stance	2247	2278	0.258333	walk	-0.0143333	Stance	15.634	15.878	0.244	-	D16-133 9m	3.5		0.01
12	swing	2278	2301	0.191667	walk	0.00933333	Swing	15.878	16.079	0.201	958.098	D16-133 9m	3.5		-0.00433333
	stance	2301	2332	0.258333	walk	-0.00933333	Stance	16.079	16.328	0.249	-	D16-133 9m	3.5		0.005
13	swing	2332	2353	0.175	walk	0.014	Swing	16.328	16.517	0.189	1000.09	D16-133 9m	3.5		-0.00433333
	stance	2353	2383	0.25	walk	-0.009	Stance	16.517	16.758	0.241	-	D16-133 9m	3.5		0.00966667
14	swing	2383	2405	0.183333	trot	0.00266667	Swing	16.758	16.944	0.186	1032.46	D16-133 9m	3.5		0.000666667
	stance	2405	2434	0.241667	trot	-0.00666667	Stance	16.944	17.179	0.235	-	D16-133 9m	3.5		0.00333333
15	swing	2434	2456	0.183333	trot	0.00866667	Swing	17.179	17.371	0.192	1092.17	D16-133 9m	3.5		-0.00333333
	stance	2456	2485	0.241667	trot	-0.00866667	Stance	17.371	17.604	0.233	-	D16-133 9m	3.5		0.00533333
16	swing	2485	2507	0.183333	jump	0.0196667	Swing	17.604	17.807	0.203	913.835	D16-133 9m	3.5		-0.00333333
	stance	2507	2536	0.241667	jump	-0.0226667	Stance	17.807	18.026	0.219	-	D16-133 9m	3.5		0.0163333
17	swing	2536	2560	0.2	trot	0.021	Swing	18.026	18.247	0.221	828.608	D16-133 9m	3.5		-0.00633333
	stance	2560	2590	0.25	trot	-0.013	Stance	18.247	18.484	0.237	-	D16-133 9m	3.5		0.0146667
18	swing	2590	2615	0.208333	trot	-0.00533333	Swing	18.484	18.687	0.203	969.707	D16-133 9m	3.5		0.00166667
	stance	2615	2645	0.25	trot	-0.004	Stance	18.687	18.933	0.246	-	D16-133 9m	3.5		-0.00366667
19	swing	2645	2668	0.191667	walk	0.0173333	Swing	18.933	19.142	0.209	899.894	D16-133 9m	3.5		-0.00766667
	stance	2668	2704	0.3	walk	-0.018	Stance	19.142	19.424	0.282	-	D16-133 9m	3.5		0.00966667
20	swing	2704	2727	0.191667	walk	0.0113333	Swing	19.424	19.627	0.203	926.168	D16-133 9m	3.5		-0.00833333
	stance	2727	2766	0.325	walk	-0.008	Stance	19.627	19.944	0.317	-	D16-133 9m	3.5		0.003
21	swing	2766	2789	0.191667	walk	0.0123333	Swing	19.944	20.148	0.204	767.485	D16-133 9m	3.5		-0.005
	stance	2789	2825	0.3	walk	-0.016	Stance	20.148	20.432	0.284	-	D16-133 9m	3.5		0.00733333
22	swing	2825	2847	0.183333	walk	0.00866667	Swing	20.432	20.624	0.192	899.122	D16-133 9m	3.5		-0.00866667
	stance	2847	2881	0.283333	walk	-0.00233333	Stance	20.624	20.905	0.281	-	D16-133 9m	3.5		0
23	swing	2881	2904	0.191667	trot	0.0103333	Swing	20.905	21.107	0.202	902.648	D16-133 9m	3.5		-0.00233333
	stance	2904	2937	0.275	trot	-0.015	Stance	21.107	21.367	0.26	-	D16-133 9m	3.5		0.008
24	swing	2937	2959	0.183333	trot	0.00966667	Swing	21.367	21.56	0.193	947.549	D16-133 9m	3.5		-0.007
	stance	2959	2990	0.258333	trot	-0.00633333	Stance	21.56	21.812	0.252	-	D16-133 9m	3.5		0.00266667
25	swing	2990	3011	0.175	trot	0.021	Swing	21.812	22.008	0.196	937.402	D16-133 9m	3.5		-0.00366667
	stance	3011	3040	0.241667	trot	-0.0156667	Stance	22.008	22.234	0.226	-	D16-133 9m	3.5		0.0173333
26	swing	3040	3063	0.191667	trot	0.00133333	Swing	22.234	22.427	0.193	1003.99	D16-133 9m	3.5		0.00166667
	stance	3063	3089	0.216667	trot	0.000333333	Stance	22.427	22.644	0.217	-	D16-133 9m	3.5		0.003
27	swing	3089	3113	0.2	trot	-0.005	Swing	22.644	22.839	0.195	1000.04	D16-133 9m	3.5		0.00333333
	stance	3113	3139	0.216667	trot	0.000333333	Stance	22.839	23.056	0.217	-	D16-133 9m	3.5		-0.00166667
28	swing	3139	3163	0.2	trot	-0.001	Swing	23.056	23.255	0.199	1045.32	D16-133 9m	3.5		-0.00133333
	stance	3163	3188	0.208333	trot	-0.00533333	Stance	23.255	23.458	0.203	-	D16-133 9m	3.5		-0.00233333
29	swing	3188	3213	0.208333	looking up	0.0146667	Swing	23.458	23.681	0.223	770.401	D16-133 9m	3.5		-0.00766667
	stance	3213	3247	0.283333	looking up	-0.0163333	Stance	23.681	23.948	0.267	-	D16-133 9m	3.5		0.007
30	swing	3247	3272	0.208333	walk	0.0296667	Swing	23.948	24.186	0.238	812.058	D16-133 9m	3.5		-0.00933333
	stance	3272	3314	0.35	walk	-0.027	Stance	24.186	24.509	0.323	-	D16-133 9m	3.5		0.0203333
31	swing	3314	3336	0.183333	walk	0.00166667	Swing	24.509	24.694	0.185	877.82	D16-133 9m	3.5		-0.00666667
	stance	3336	3374	0.316667	walk	-0.000666667	Stance	24.694	25.01	0.316	-	D16-133 9m	3.5		-0.005
32	swing	3374	3396	0.183333	walk	0.00766667	Swing	25.01	25.201	0.191	896.362	D16-133 9m	3.5		-0.00566667
	stance	3396	3429	0.275	walk	-0.008	Stance	25.201	25.468	0.267	-	D16-133 9m	3.5		0.002
33	swing	3429	3452	0.191667	trot	0.0183333	Swing	25.468	25.678	0.21	854.003	D16-133 9m	3.5		-0.006
	stance	3452	3482	0.25	trot	-0.017	Stance	25.678	25.911	0.233	-	D16-133 9m	3.5		0.0123333
34	swing	3482	3503	0.175	trot	0.009	Swing	25.911	26.095	0.184	1045.53	D16-133 9m	3.5		-0.00466667
	stance	3503	3534	0.258333	trot	-0.00933333	Stance	26.095	26.344	0.249	-	D16-133 9m	3.5		0.00433333
35	swing	3534	3558	0.2	trot	0.004	Swing	26.344	26.548	0.204	901.013	D16-133 9m	3.5		-0.005
	stance	3558	3586	0.233333	trot	-0.00233333	Stance	26.548	26.779	0.231	-	D16-133 9m	3.5		-0.001
36	swing	3586	3610	0.2	trot	0.004	Swing	26.779	26.983	0.204	892.48	D16-133 9m	3.5		-0.00333333
	stance	3610	3638	0.233333	trot	-0.00333333	Stance	26.983	27.213	0.23	-	D16-133 9m	3.5		0.000666667
37	swing	3638	3664	0.216667	trot	0.00233333	Swing	27.213	27.432	0.219	798.546	D16-133 9m	3.5		-0.00266667
	stance	3664	3697	0.275	trot	-0.006	Stance	27.432	27.701	0.269	-	D16-133 9m	3.5		-0.000333333
38	swing	3697	3721	0.2	trot	0.004	Swing	27.701	27.905	0.204	842.403	D16-133 9m	3.5		-0.00633333
	stance	3721	3753	0.266667	trot	-0.00566667	Stance	27.905	28.166	0.261	-	D16-133 9m	3.5		-0.00233333
39	swing	3753	3778	0.208333	trot	-0.00733333	Swing	28.166	28.367	0.201	913.758	D16-133 9m	3.5		-0.008
	stance	3778	3804	0.216667	trot	0.00633333	Stance	28.367	28.59	0.223	-	D16-133 9m	3.5		-0.0153333
40	swing	3804	3831	0.225	looking up	-0.016	Swing	28.59	28.799	0.209	906.992	D16-133 9m	3.5		-0.009
	stance	3831	3858	0.225	looking up	0.017	Stance	28.799	29.041	0.242	-	D16-133 9m	3.5		-0.025
41	swing	3858	3885	0.225	trot	0.005	Swing	29.041	29.271	0.23	765.625	D16-133 9m	3.5		-0.008
	stance	3885	3913	0.233333	trot	-0.00733333	Stance	29.271	29.497	0.226	-	D16-133 9m	3.5		-0.003
42	swing	3913	3938	0.208333	looking up	0.00166667	Swing	29.497	29.707	0.21	730.268	D16-133 9m	3.5		-0.0103333
	stance	3938	3970	0.266667	looking up	-0.00166667	Stance	29.707	29.972	0.265	-	D16-133 9m	3.5		-0.00866667
43	swing	3970	3996	0.216667	trot	0.0103333	Swing	29.972	30.199	0.227	755.584	D16-133 9m	3.5		-0.0103333
	stance	3996	4026	0.25	trot	-0.006	Stance	30.199	30.443	0.244	-	D16-133 9m	3.5		3.55271e-15
44	swing	4026	4049	0.191667	eating	-0.00666667	Swing	30.443	30.628	0.185	888.473	D16-133 9m	3.5		-0.006
	stance	4049	4075	0.216667	eating	0.00533333	Stance	30.628	30.85	0.222	-	D16-133 9m	3.5		-0.0126667
45	swing	4075	4103	0.233333	jump	-0.00733333	Swing	30.85	31.076	0.226	748.095	D16-133 9m	3.5		-0.00733333
	stance	4103	4130	0.225	jump	0.006	Stance	31.076	31.307	0.231	-	D16-133 9m	3.5		-0.0146667
46	swing	4130	4153	0.191667	jump	0.00933333	Swing	31.307	31.508	0.201	733.406	D16-133 9m	3.5		-0.00866667
	stance	4153	4177	0.2	jump	-0.036	Stance	31.508	31.672	0.164	-	D16-133 9m	3.5		0.000666667
47	swing	4464	4486	0.183333	walk	0.0286667	Swing	34.098	34.31	0.212	974.184	D16-133 9m	3.5		-0.001
	stance	4486	4521	0.291667	walk	-0.0306667	Stance	34.31	34.571	0.261	-	D16-133 9m	3.5		0.0276667
48	swing	4521	4543	0.183333	walk	0.0166667	Swing	34.571	34.771	0.2	940.431	D16-133 9m	3.5		-0.003
	stance	4543	4579	0.3	walk	-0.021	Stance	34.771	35.05	0.279	-	D16-133 9m	3.5		0.0136667
49	swing	4579	4601	0.183333	walk	0.0136667	Swing	35.05	35.247	0.197	897.654	D16-133 9m	3.5		-0.00733333
	stance	4601	4636	0.291667	walk	-0.0106667	Stance	35.247	35.528	0.281	-	D16-133 9m	3.5		0.00633333
50	swing	4636	4660	0.2	walk	0.009	Swing	35.528	35.737	0.209	760.664	D16-133 9m	3.5		-0.00433333
	stance	4660	4694	0.283333	walk	-0.00733333	Stance	35.737	36.013	0.276	-	D16-133 9m	3.5		0.00466667
51	swing	4694	4718	0.2	walk	-0.004	Swing	36.013	36.209	0.196	884.449	D16-133 9m	3.5		-0.00266667
	stance	4718	4748	0.25	walk	0.002	Stance	36.209	36.461	0.252	-	D16-133 9m	3.5		-0.00666667
52	swing	4748	4772	0.2	walk	0.015	Swing	36.461	36.676	0.215	847.025	D16-133 9m	3.5		-0.00466667
	stance	4772	4806	0.283333	walk	-0.0173333	Stance	36.676	36.942	0.266	-	D16-133 9m	3.5		0.0103333
53	swing	4806	4828	0.183333	walk	0.0186667	Swing	36.942	37.144	0.202	866.675	D16-133 9m	3.5		-0.007
	stance	4828	4861	0.275	walk	-0.015	Stance	37.144	37.404	0.26	-	D16-133 9m	3.5		0.0116667
1	swing	4231	4254	0.191667	trot	0.0153333	Swing	30.324	30.531	0.207	762.21	D16-133 9m	4		0
	stance	4254	4287	0.275	trot	-0.015	Stance	30.531	30.791	0.26	-	D16-133 9m	4		0.0153333
2	swing	4287	4310	0.191667	trot	0.0133333	Swing	30.791	30.996	0.205	867.274	D16-133 9m	4		0.000333333
	stance	4310	4339	0.241667	trot	-0.00766667	Stance	30.996	31.23	0.234	-	D16-133 9m	4		0.0136667
3	swing	4339	4362	0.191667	trot	-0.00266667	Swing	31.23	31.419	0.189	928.914	D16-133 9m	4		0.006
	stance	4362	4391	0.241667	trot	0.00133333	Stance	31.419	31.662	0.243	-	D16-133 9m	4		0.00333333
4	swing	4391	4414	0.191667	trot	0.0143333	Swing	31.662	31.868	0.206	891.3	D16-133 9m	4		0.00466667
	stance	4414	4445	0.258333	trot	-0.0163333	Stance	31.868	32.11	0.242	-	D16-133 9m	4		0.019
5	swing	4445	4468	0.191667	trot	0.00233333	Swing	32.11	32.304	0.194	917.18	D16-133 9m	4		0.00266667
	stance	4468	4496	0.233333	trot	0.00266667	Stance	32.304	32.54	0.236	-	D16-133 9m	4		0.005
6	swing	4496	4520	0.2	trot	-0.002	Swing	32.54	32.738	0.198	898.1	D16-133 9m	4		0.00766667
	stance	4520	4548	0.233333	trot	0.00166667	Stance	32.738	32.973	0.235	-	D16-133 9m	4		0.00566667
7	swing	4548	4574	0.216667	trot	-0.00966667	Swing	32.973	33.18	0.207	932.244	D16-133 9m	4		0.00733333
	stance	4574	4600	0.216667	trot	0.00333333	Stance	33.18	33.4	0.22	-	D16-133 9m	4		-0.00233333
[truncated: 634 more rows]
